# Supplementary material for: Correction to: A prototypical non-malignant epithelial model to study genome dynamics and concurrently monitor micro-RNAs and proteins in situ during oncogene-induced senescence
Source: BMC Genomics. 2021 May 5;22:327. doi: 10.1186/s12864-021-07608-z (PMC8101183; doi:10.1186/s12864-021-07608-z)
Supplement: Supplementary file 1 — Additional file 11: Table S4a. Upregulated genes in induced (ON) HBEC CDC6 Tet-ON cells. Table S4b. Down regulated genes in induced (ON) HBEC CDC6 Tet-ON cells. Table S4c. Upregulated genes in ESCAPED (ESC) HBEC CDC6 Tet-ON cells. Table S4d. Down regulated genes in ESCAPED (ESC) HBEC CDC6 Tet-ON cells. [file 12864_2021_7608_MOESM1_ESM.xlsx]

## Sheet: ON VS OFF UP
Table S4a: Upregulated genes in induced (ON) HBEC CDC6 Tet-ON cells
GENE ID	P-VALUE	OFF	ON	FOLD CHANGE	UP/DOWN
A1BG-AS1	0.00246857	14.5495	38.895	2.67328	up
A4GALT	8.09063e-13	150.826	360.108	2.38757	up
AACSP1	0.0001148	2.09872	19.9376	9.49988	up
AARS2	0.000342406	195.015	302.424	1.55078	up
ABCA1	2.93729e-43	142.21	669.6	4.70853	up
ABCA12	0.00817582	170.414	270.12	1.58508	up
ABCA3	0.0349221	8.56322	21.5645	2.51827	up
ABCA5	0.000250562	118.344	301.252	2.54555	up
ABCA7	3.61907e-08	284.623	512.332	1.80004	up
ABCB4	0.0030434	1.08035	11.6372	10.7717	up
ABCB6	0.0031139	57.3213	99.8963	1.74274	up
ABCB7	1.38573e-06	124.428	238.125	1.91377	up
ABCC2	0.0170852	25.3178	51.8459	2.0478	up
ABCD1	0.00508797	28.4525	57.5815	2.02378	up
ABCD3	2.82241e-07	447.829	730.623	1.63148	up
ABHD5	1.50567e-10	207.979	428.348	2.05957	up
ABI3BP	0.000433982	9.51963	34.6407	3.63887	up
ABLIM2	0.0149183	9.81191	37.7488	3.84724	up
ACACB	0.0169592	43.914	73.8284	1.6812	up
ACAD10	8.96304e-05	112.42	197.896	1.76033	up
ACADSB	0.00287719	89.5818	158.898	1.77377	up
ACADVL	1.6229e-15	1770.75	3271.92	1.84776	up
ACAP3	4.60427e-07	343.556	962.506	2.8016	up
ACOT11	0.000442302	62.0589	116.351	1.87486	up
ACOT2	0.0105471	41.0273	72.2846	1.76187	up
ACOX3	0.000148747	80.5135	148.615	1.84584	up
ACP5	0.000630707	14.0889	41.2938	2.93095	up
ACPP	0.00793644	1	10.0526	10.0526	up
ACSF2	6.80209e-19	423.254	970.297	2.29247	up
ACSL1	2.33182e-06	482.232	755.588	1.56686	up
ACSL6	4.04198e-08	1.49658	30.4067	20.3175	up
ACSM3	0.0182907	11.2021	27.3831	2.44446	up
ACSS1	2.68373e-08	15.6918	99.4579	6.33819	up
ACTG1P4	0.0112051	1.01837	10.0103	9.82969	up
ACTN4	1.35268e-10	2710.71	4413	1.62798	up
ACVR2B	0.00980091	58.6939	104.296	1.77695	up
ACYP2	0.0101644	71.2067	113.182	1.58949	up
ADAM21	0.00273677	3.05512	17.1223	5.60444	up
ADAMTS13	1.18679e-10	88.1028	224.694	2.55036	up
ADAMTS15	0.0130973	4.61367	16.8717	3.6569	up
ADAMTS7	1.50573e-08	179.695	351.118	1.95397	up
ADAMTSL4	1.56889e-19	660.235	1439.89	2.18088	up
ADAT3	0.00677774	13.1769	35.5786	2.70008	up
ADCK3	0.000285841	151.472	242.483	1.60084	up
ADCY10P1	4.00332e-06	60.1729	135.956	2.25942	up
ADCY6	3.28695e-12	411.087	801.658	1.95009	up
ADHFE1	2.04697e-09	23.529	93.5563	3.97621	up
ADI1	2.00072e-05	392.092	596.734	1.52193	up
ADM	0.000294412	194.333	462.295	2.37888	up
ADRB2	2.65033e-17	220.412	550.079	2.49569	up
ADSSL1	1.72023e-13	49.9447	176.207	3.52803	up
AEBP2	1.17325e-07	374.93	633.378	1.68932	up
AGBL2	0.000205251	12.8226	42.44	3.30977	up
AGER	0.00211261	60.4827	111.283	1.83991	up
AGPAT4	0.00185827	96.9935	157.02	1.61888	up
AHDC1	1.55563e-05	403.286	680.716	1.68792	up
AHNAK2	6.40283e-26	1881.94	4262.63	2.26501	up
AHSA2	8.75441e-21	423.45	1284.31	3.03296	up
AIM1L	3.81284e-19	119.593	370.536	3.09831	up
AKAP13	1.55083e-06	498.898	882.518	1.76894	up
AKAP6	0.00572652	25.1495	52.7431	2.09718	up
AKAP9	3.38547e-07	452.018	819.367	1.81269	up
AKR1B10	3.63608e-05	6.83633	33.7857	4.94208	up
AKR1B15	0.00162255	1.08035	12.6174	11.679	up
AKR1C3	0.00322905	85.4195	201.877	2.36336	up
ALAD	5.31242e-05	146.584	247.113	1.68581	up
ALDH2	2.60674e-11	187.656	406.136	2.16426	up
ALDH3A1	9.46713e-17	28.1251	185.861	6.60839	up
ALDH3B2	4.88389e-05	1.97478	21.314	10.7931	up
ALDH4A1	1.00194e-05	141.457	268.222	1.89614	up
ALDOB	0.00194151	1	14.036	14.036	up
ALDOC	0.000289019	189.019	292.976	1.54998	up
ALG10B	0.000126555	125.242	213.893	1.70783	up
ALS2CL	7.77595e-13	3196.47	7413.37	2.31923	up
AMDHD2	0.0188162	18.685	50.3647	2.69546	up
AMOT	0.00202047	19.7653	109.451	5.53751	up
AMT	6.83121e-05	69.4002	176.017	2.53626	up
AMZ2P1	0.0149703	20.7837	42.2944	2.03498	up
ANAPC2	6.70212e-10	164.171	346.197	2.10876	up
ANG	0.00104922	23.1128	55.5585	2.4038	up
ANGPT1	0.000251163	0.540173	13.5976	25.1727	up
ANK3	7.45475e-15	175.284	429.181	2.44848	up
ANKDD1A	0.000100382	9.5816	38.1653	3.98319	up
ANKEF1	7.53669e-05	203.516	326.449	1.60405	up
ANKFY1	5.62765e-08	518.778	858.178	1.65423	up
ANKRD10	2.3639e-05	283.401	475.209	1.67681	up
ANKRD13A	1.14019e-05	483.276	906.712	1.87618	up
ANKRD23	0.00588928	18.0829	41.8356	2.31355	up
ANKRD24	9.02305e-05	7.66879	33.8061	4.40827	up
ANKRD26	0.000580611	104.769	174.329	1.66394	up
ANKRD33B	2.65179e-09	29.1786	118.125	4.04836	up
ANKRD34A	5.49046e-05	15.9397	51.492	3.23042	up
ANKRD36BP1	0.00507511	18.0829	42.357	2.34239	up
ANKRD46	0.00550627	121.877	200.38	1.64411	up
ANKRD65	8.02892e-12	55.0986	173.745	3.15335	up
ANO8	2.76181e-08	257.242	468.931	1.82292	up
ANO9	3.39709e-09	120.567	331.472	2.74928	up
ANXA8	1.34566e-08	29.8427	121.481	4.07071	up
ANXA8L1	6.4813e-08	42.6478	142.732	3.34677	up
ANXA9	0.036572	20.0752	50.6793	2.52447	up
AP1G2	0.0263615	502.272	768.281	1.52961	up
AP4M1	0.019071	60.9165	94.5365	1.5519	up
AP5M1	9.0326e-05	273.66	420.673	1.53721	up
APBB1	0.0025485	66.3007	118.71	1.79047	up
APBB3	0.0117837	170.893	341.481	1.99822	up
APLP1	0.00417425	25.858	72.64	2.80919	up
APOBEC3A*	0.000596978	1.86746	18.6387	9.98077	up
APOBEC3B*	0.00489457	2.84878	9.85211	3.45836	up
APOBEC3C*	0.000265839	7.46558	43.2216	5.78945	up
APOBEC3D*	0.000841	3.96746	33.5388	8.45346	up
APOBEC3F*	0.00284574	5.74538	15.36	2.67346	up
APOBEC3G*	3.45e-07	0.534758	11.0404	20.6456	up
APOBEC3H*	8.41e-05	0.874365	17.1633	19.6294	up
APOE	8.45563e-37	94.8947	465.094	4.90116	up
APOL1	6.66524e-27	54.3281	278.336	5.12324	up
APOL2	1.04008e-11	101.359	258.021	2.54561	up
APOL3	1.52191e-05	0.540173	17.6437	32.663	up
AQP3	3.47992e-35	25.5038	287.385	11.2683	up
ARAP1	3.47055e-13	1013.93	1841.33	1.81604	up
ARAP3	1.1961e-05	398.761	614.981	1.54223	up
ARGLU1	1.20376e-09	654.727	1115.74	1.70412	up
ARHGAP23	1.93997e-16	832.111	1662.77	1.99826	up
ARHGAP24	0.000517845	81.7798	143.944	1.76014	up
ARHGAP30	0.043028	7.06665	18.2481	2.58228	up
ARHGAP4	0.00223749	0.956403	12.2212	12.7783	up
ARHGEF16	2.09787e-07	262.262	458.17	1.74699	up
ARHGEF19	6.61216e-15	29.4089	139.377	4.73927	up
ARHGEF25	0.00055128	45.393	93.8272	2.06699	up
ARHGEF37	8.77656e-06	161.638	284.55	1.76041	up
ARHGEF4	1.33076e-06	279.327	562.902	2.01521	up
ARID5A	0.00186995	40.2568	78.7498	1.95619	up
ARL15	9.35486e-05	110.772	193.662	1.74829	up
ARL4A	0.00371697	116.838	181.274	1.55149	up
ARL5A	4.39009e-10	401.559	734.672	1.82955	up
ARL6IP5	1.59274e-09	979.882	1623.78	1.65712	up
ARL6IP6	0.000276756	227.939	346.781	1.52137	up
ARMC5	0.00132282	142.847	220.461	1.54334	up
ARMCX1	0.00306539	44.2507	83.0668	1.87719	up
ARSA	3.367e-06	216.755	381.858	1.76171	up
ARSI	2.57401e-16	129.865	365.135	2.81164	up
ASAP3	1.39979e-18	163.427	456.377	2.79254	up
ASH1L-AS1	0.00335247	5.0299	21.1683	4.2085	up
ASIC3	0.00847564	12.0346	31.3665	2.60637	up
ATF5	6.38497e-06	132.123	241.921	1.83103	up
ATF7IP2	0.0368626	23.3606	42.357	1.81318	up
ATG2A	8.96026e-05	183.768	295.665	1.6089	up
ATG2B	0.000114029	245.747	378.982	1.54216	up
ATM	2.50847e-06	627.532	960.722	1.53095	up
ATP1A1	1.32807e-08	5327.02	8090.55	1.51878	up
ATP2A2	6.9209e-13	3460.9	5939.17	1.71608	up
ATP2B4	1.06617e-13	1454.85	2800.76	1.92512	up
ATP6AP1	8.08839e-08	451.716	750.935	1.6624	up
ATP6AP1L	0.000112591	36.1037	83.8795	2.32329	up
ATP6V0A1	8.61877e-05	179.199	292.121	1.63015	up
ATP6V0D1	0.00036372	236.042	355.604	1.50653	up
ATP6V0E2	0.000532049	90.3874	155.622	1.72172	up
ATP6V1A	1.21611e-08	512.713	873.442	1.70357	up
ATP6V1H	3.36286e-06	353.288	566.931	1.60473	up
ATP7A	0.0010411	99.8275	166.301	1.66588	up
ATRX	3.53051e-08	581.935	958.91	1.6478	up
ATXN3	0.000124303	185.203	316.498	1.70893	up
B2M	4.06303e-08	4275.08	6419.97	1.50172	up
B3GALT4	1.98668e-09	3.53332	43.129	12.2063	up
B3GNT1	4.77917e-05	257.64	404.049	1.56827	up
B3GNT2	0.000948659	188.382	283.926	1.50718	up
B3GNT9	0.000194548	73.4562	145.8	1.98486	up
B4GALT5	1.13425e-08	815.577	1332.18	1.63342	up
BACE1	4.41749e-09	414.408	729.665	1.76074	up
BAG1	1.77984e-11	216.418	455.792	2.10607	up
BAI2	4.92646e-08	12.991	63.2545	4.86911	up
BAIAP2	7.99671e-07	301.82	505.511	1.67488	up
BAIAP2-AS1	0.00215211	77.1486	150.389	1.94935	up
BAIAP3	0.00228766	7.06665	25.7562	3.64475	up
BARX2	4.08654e-06	126.385	235.644	1.86449	up
BBOX1	3.33914e-53	1.01837	187.156	183.779	up
BCAM	1.32283e-32	1676.34	4224.66	2.52016	up
BCAS3	2.34926e-05	59.8362	127.677	2.13378	up
BCL11A	0.000437612	69.0635	136.392	1.97488	up
BCL2L11	1.39833e-06	138.402	262.381	1.8958	up
BCL6	6.91974e-17	127.279	361.046	2.83664	up
BCO2	0.0133572	4.01153	15.8289	3.94585	up
BCORL1	0.00684163	105.309	158.25	1.50272	up
BDH2	0.00370025	82.0989	133.662	1.62806	up
BDNF-AS	0.0117668	17.0025	38.2906	2.25206	up
BEST4	0.024955	3.1171	12.8679	4.12817	up
BFSP1	0.023332	55.7007	88.0727	1.58118	up
BIK	0.0108051	25.2115	50.2613	1.99359	up
BIRC3	1.43291e-20	42.7542	208.054	4.86628	up
BIRC6	2.98592e-08	649.29	1066.73	1.64292	up
BMF	1.13105e-39	14.9038	218.252	14.6441	up
BMP1	4.73371e-06	509.923	785.369	1.54017	up
BMP8A	0.0311	17.1884	39.833	2.31743	up
BRAT1	0.00015712	288.546	445.196	1.54289	up
BRICD5	0.00488524	17.1884	40.8554	2.37691	up
BRSK1	0.0268474	27.6201	49.469	1.79105	up
BRWD1	5.96391e-09	495.763	852.084	1.71873	up
BRWD3	1.05841e-09	247.076	478.692	1.93743	up
BST2	8.28678e-07	289.369	490.207	1.69405	up
BTAF1	1.48532e-12	791.526	1447.57	1.82884	up
BTD	0.000112224	82.949	155.311	1.87236	up
BTG2	3.33084e-14	537.304	1068.63	1.98887	up
BTN3A1	0.000334156	144.247	239.044	1.65719	up
BTN3A2	0.000206231	145.566	238.565	1.63889	up
BTN3A3	4.72274e-05	68.8776	138.647	2.01295	up
BZRAP1	1.09667e-08	2.39101	36.7263	15.3602	up
C10orf10	0.000143385	30.6132	73.5983	2.40414	up
C10orf32	0.000184629	64.8217	124.632	1.92268	up
C10orf54	0.000373263	72.6588	132.368	1.82178	up
C10orf99	0.00189395	1.01837	23.8162	23.3865	up
C11orf35	2.3439e-14	48.6341	283.296	5.82506	up
C11orf45	0.00967254	61.749	123.528	2.00048	up
C11orf54	9.05953e-10	92.858	225.239	2.42562	up
C11orf71	0.0270877	40.4251	67.05	1.65862	up
C11orf80	0.000539669	218.561	452.869	2.07205	up
C14orf159	3.73944e-09	136.657	293.894	2.15059	up
C14orf182	0.0108604	1.97478	12.2839	6.22038	up
C15orf52	2.74849e-05	285.464	447.033	1.56599	up
C16orf62	0.000680173	181.315	276.771	1.52647	up
C16orf86	0.00600339	3.1171	15.4327	4.951	up
C17orf100	0.0373698	55.0366	83.8591	1.5237	up
C17orf103	4.75588e-09	70.9588	181.922	2.56377	up
C19orf38	0.0256663	2.39101	11.6998	4.89326	up
C19orf57	0.000148219	3.5953	26.4232	7.34939	up
C19orf66	0.000373714	206.527	315.353	1.52694	up
C1GALT1C1	0.000223242	90.5733	161.713	1.78544	up
C1orf145	0.0313419	2.63889	11.3663	4.30722	up
C1orf192	0.00433977	53.2478	93.265	1.75153	up
C1orf21	0.000259962	307.948	478.82	1.55487	up
C1orf85	0.000263445	118.919	198	1.66499	up
C1QL1	7.81697e-08	11.7423	57.998	4.93924	up
C1QTNF6	4.3846e-06	71.0827	171.429	2.41169	up
C1R	2.92534e-101	119.132	1186.3	9.95781	up
C1RL	1.59944e-15	274.182	626.349	2.28442	up
C1RL-AS1	9.76226e-08	56.4268	143.381	2.541	up
C1S	4.64214e-38	40.0089	511.042	12.7732	up
C20orf96	0.00671522	95.1075	145.59	1.5308	up
C21orf2	1.53844e-07	55.8691	140.752	2.51931	up
C21orf91	1.49809e-13	565.456	1102.29	1.94938	up
C22orf46	1.21688e-08	141.12	294.103	2.08406	up
C2orf15	0.010162	16.0461	36.7467	2.29007	up
C2orf43	0.000396066	120.797	200.691	1.66139	up
C2orf66	0.00453007	14.9038	39.1033	2.62371	up
C3	1.37743e-11	762.763	2838.18	3.72092	up
C3orf62	0.00284389	77.0866	127.342	1.65193	up
C4orf3	4.20659e-06	304.432	548.936	1.80315	up
C5AR1	1.39734e-12	16.9405	95.8925	5.66053	up
C5orf38	5.62072e-05	241.815	379.879	1.57095	up
C5orf56	0.000385766	12.7607	40.9603	3.20989	up
C6orf132	1.07018e-05	341.846	537.548	1.57248	up
C9orf172	0.0364471	12.991	27.9249	2.14956	up
C9orf3	1.71521e-06	92.1763	189.032	2.05077	up
CA11	5.45152e-22	140.961	446.929	3.17058	up
CA2	0.000262747	80.6375	162.607	2.01652	up
CACFD1	0.000421885	65.2204	121.711	1.86615	up
CACNA2D2	0.000147516	3.1171	22.2942	7.15223	up
CACNB3	2.33846e-07	266.239	463.278	1.74008	up
CADM4	0.000189265	149.976	243.839	1.62586	up
CALCOCO1	3.18668e-18	466.204	1038.57	2.22773	up
CALML4	9.7077e-08	82.763	187.3	2.26309	up
CAMK2A	0.00219482	3.05512	17.3305	5.67261	up
CAMK2B	0.0396418	7.66879	19.4788	2.54001	up
CAMK2G	6.10159e-10	274.217	527.578	1.92394	up
CAMK2N1	1.75583e-06	602.631	926.849	1.538	up
CAMSAP3	0.00211924	127.554	197.771	1.55049	up
CAPN3	1.32378e-13	94.78	281.879	2.97403	up
CAPS	0.0237603	9.1034	23.1491	2.54291	up
CAPS2	0.0318744	27.6025	49.2811	1.78539	up
CARD14	2.35667e-07	29.7012	92.6387	3.11902	up
CARF	9.66307e-10	125.269	281.588	2.24786	up
CASKIN1	0.000684493	40.9653	94.1607	2.29855	up
CASP10	0.00762681	37.8038	69.0104	1.82549	up
CASP2	2.7599e-06	161.284	290.18	1.79918	up
CASP7	0.000516945	163.17	254.56	1.56009	up
CASZ1	5.48e-14	123.171	325.948	2.64631	up
CAV1	1.91173e-16	3486.7	6445.52	1.8486	up
CBLN3	1.10589e-06	16.5243	62.9617	3.81025	up
CBR1	2.27606e-11	524.074	967.602	1.84631	up
CBX7	1.1636e-11	77.4409	215.122	2.77789	up
CBY3	0.00198464	0.478201	10.657	22.2856	up
CCBL1	3.79213e-08	101.528	221.67	2.18335	up
CCDC102B	0.00012428	9.5816	37.6439	3.92877	up
CCDC120	0.000948563	167.935	256.792	1.52912	up
CCDC136	0.0118696	14.6115	34.4324	2.35653	up
CCDC146	2.39986e-06	41.8597	106.57	2.54588	up
CCDC151	0.0163729	4.01153	15.558	3.87833	up
CCDC159	0.0123817	38.1581	67.0078	1.75606	up
CCDC176	5.83018e-05	25.3178	74.2246	2.93171	up
CCDC183	5.27453e-09	7.54485	53.7233	7.12053	up
CCDC183-AS1	1.12539e-05	6.65042	36.1423	5.43459	up
CCDC39	1.97757e-07	30.6576	94.9953	3.09859	up
CCDC74A	0.0101947	5.21582	18.4986	3.54664	up
CCDC8	0.030966	55.6739	107.656	1.9337	up
CCDC80	5.98762e-09	87.4563	502.118	5.74136	up
CCDC84	0.000527937	59.0481	111.346	1.88567	up
CCDC85C	6.08243e-06	505.681	768.829	1.52038	up
CCDC88B	2.13963e-23	71.6405	413.371	5.77007	up
CCDC88C	5.33422e-06	204.091	345.801	1.69434	up
CCNG1	8.30069e-12	1012.05	1785.53	1.76426	up
CCNL2	0.00282225	1419.98	2234.71	1.57376	up
CCT6B	0.000134995	16.232	50.1157	3.08746	up
CD109	0.000234648	2183.76	3950.84	1.80919	up
CD14	0.0329956	162.684	295.579	1.81689	up
CD164L2	8.78944e-05	10.6	40.1461	3.78738	up
CD27-AS1	4.29752e-05	29.2674	101.544	3.46951	up
CD36	2.06006e-12	2.86921	70.0314	24.4079	up
CD72	0.000577188	12.9466	39.3538	3.03971	up
CD9	4.02548e-10	1182.17	1983.52	1.67787	up
CDC42BPG	5.84168e-13	365.021	1032.2	2.82778	up
CDC42EP4	2.73946e-14	252.229	563.093	2.23246	up
CDC42SE1	6.95849e-09	1238.2	1972.25	1.59283	up
CDC6	1.07047e-284	2111.04	170141	80.5959	up
CDH24	5.96915e-08	145.751	288.553	1.97976	up
CDHR1	4.72059e-07	400.824	657.629	1.64069	up
CDHR4	0.000681286	1.97478	16.997	8.60704	up
CDIP1	0.000293894	570.415	872.397	1.52941	up
CDK11A	0.0324149	31.0294	67.6952	2.18164	up
CDK18	1.46026e-07	240.204	621.567	2.58766	up
CDK5	0.0143747	57.4452	91.4706	1.59231	up
CDK5RAP3	1.50662e-05	453.443	790.662	1.74368	up
CDKN1C	7.83084e-10	8.50125	60.5644	7.12417	up
CDKN2B	4.20637e-09	569.396	969.688	1.70301	up
CDKN2B-AS1	0.00605766	20.3675	45.0267	2.21072	up
CDNF	0.0358506	13.1769	28.1754	2.13824	up
CDON	0.0385224	13.6551	28.7594	2.10613	up
CDR2L	6.7978e-08	186.947	353.226	1.88944	up
CDS2	0.000461904	635.723	992.845	1.56176	up
CEBPA	1.06974e-10	56.8431	167.989	2.95532	up
CEL	1.47771e-19	59.5088	442.088	7.42895	up
CELSR2	4.51614e-46	798.513	2602.69	3.25942	up
CELSR3	9.14509e-18	340.465	789.936	2.32017	up
CEMP1	0.0307612	6.71239	18.5612	2.76522	up
CENPT	2.76166e-13	236.458	1415.6	5.98671	up
CEP135	3.50646e-288	732.91	16195.3	22.0972	up
CEP162	0.0188157	61.4123	95.1628	1.54957	up
CERS4	0.0123493	6.17222	19.7497	3.19978	up
CERS5	1.51149e-07	246.624	439.399	1.78165	up
CERS6	3.88142e-05	847.492	1443.3	1.70303	up
CES3	0.0101593	30.7196	106.36	3.46229	up
CES4A	3.8486e-08	3.5953	38.0401	10.5805	up
CFB	2.53566e-13	14.8594	274.438	18.469	up
CFLAR	1.01851e-29	531.654	1442.6	2.71342	up
CGB7	0.000307686	57.6579	140.709	2.44042	up
CGN	2.35146e-28	74.6336	343.926	4.6082	up
CHAD	0.00108759	10.1837	56.5794	5.55586	up
CHD4	1.6991e-09	1308.96	2485.63	1.89894	up
CHKA	8.49365e-09	77.131	189.345	2.45485	up
CHML	6.12365e-08	145.92	291.078	1.99478	up
CHODL	0.012402	2.99315	14.2443	4.75895	up
CHP1	1.86931e-10	748.905	1298.26	1.73355	up
CHPF2	3.18963e-06	273.642	453.019	1.65552	up
CHST12	5.08046e-10	68.3994	183.63	2.68467	up
CHURC1	0.000358172	257.383	429.664	1.66936	up
CILP	0.000116622	0.540173	14.8909	27.567	up
CIPC	2.42338e-05	131.122	232.704	1.77471	up
CIRBP-AS1	0.000388803	3.47135	22.0233	6.34429	up
CKB	5.79284e-84	84.8618	831.02	9.79264	up
CKMT1B	0.0190222	20.4295	40.9384	2.00389	up
CLCA4	0.00613723	3.88758	22.0436	5.67027	up
CLCN4	5.93044e-07	56.7367	144.07	2.53927	up
CLDN1	1.51855e-07	324.526	556.668	1.71533	up
CLIC3	3.93342e-07	36.7234	103.902	2.8293	up
CLIP3	0.00357761	6.88073	24.5881	3.57347	up
CLK1	1.74607e-07	404.259	832.184	2.05854	up
CLK4	6.5698e-05	293.69	523.882	1.78379	up
CLN3	2.08808e-05	137.295	241.818	1.7613	up
CLSTN3	6.90644e-11	339.934	648.159	1.90672	up
CLU	4.36461e-40	70.5777	416.981	5.90812	up
CLUL1	9.82572e-05	3.94955	25.6309	6.48958	up
CLYBL	0.0283722	60.7926	92.1173	1.51527	up
CMTM3	6.31714e-05	216.153	344.467	1.59363	up
CMTM4	5.0397e-07	538.429	856.214	1.59021	up
CMYA5	0.00028151	16.4004	48.5091	2.95781	up
CNGA1	0.00318558	1.49658	14.9536	9.99186	up
CNNM2	3.58227e-05	83.4891	160.481	1.92218	up
CNNM3	0.000362254	200.319	307.949	1.53729	up
CNPY4	0.00469217	36.1213	69.1357	1.91399	up
CNTNAP1	0.00617695	104.769	159.753	1.52482	up
CNTNAP2	7.22321e-06	16.9405	59.7924	3.52955	up
COL11A2	0.00645109	7.96108	35.4533	4.45333	up
COL1A1	1.32467e-06	73.5357	411.72	5.59892	up
COL27A1	1.18644e-06	165.42	301.692	1.82379	up
COL2A1	1.52998e-18	7.54485	93.6612	12.4139	up
COL4A5	1.23941e-09	1313.58	2134.91	1.62526	up
COL6A1	0.000142384	26.141	86.6322	3.31403	up
COL7A1	3.59066e-40	8955.92	23754.2	2.65235	up
COMMD4	0.00348867	71.8264	119.46	1.66317	up
COPS2	4.40405e-09	881.178	1446.92	1.64204	up
CORO6	4.10166e-11	19.3935	94.3908	4.86713	up
COX6B1	2.19983e-09	261.59	497.92	1.90344	up
COX6B2	4.12364e-06	16.17	58.77	3.6345	up
CPA4	7.867e-08	18.8533	440.534	23.3664	up
CPAMD8	1.52533e-07	6.65042	44.7558	6.72978	up
CPE	1.2783e-36	294.372	1002.52	3.40562	up
CPEB2	0.000179747	141.43	231.493	1.6368	up
CPT1A	2.10156e-11	99.4289	252.828	2.54281	up
CPT1C	0.000634645	10.7239	35.433	3.30411	up
CPT2	2.99927e-10	261.581	532.356	2.03515	up
CRABP2	1.47344e-06	24.441	107.594	4.40219	up
CRBN	0.000773642	189.506	287.157	1.51529	up
CREBRF	0.000130225	312.456	478.441	1.53123	up
CREBZF	9.08989e-05	597.273	981.09	1.64262	up
CREG1	3.83764e-41	1341.14	3876.19	2.89022	up
CRELD1	1.4877e-08	179.137	352.559	1.9681	up
CRHR1-IT1	0.000893206	47.908	92.9096	1.93933	up
CRIPAK	3.07e-08	77.3613	184.152	2.38041	up
CRMP1	0.0447807	102.918	157.393	1.52931	up
CROCC	1.49646e-12	225.008	488.555	2.17128	up
CROCCP3	0.0093159	29.7807	56.3508	1.89219	up
CROT	3.27484e-15	250.671	576.484	2.29976	up
CRYAB	1.05478e-33	16.7722	196.124	11.6934	up
CSAD	0.00764759	117.415	224.276	1.91012	up
CSF1	1.87077e-08	75.8823	183.026	2.41197	up
CSPG4	1.76418e-09	8.37731	58.8122	7.02042	up
CSRP2BP	2.46859e-12	209.688	459.338	2.19058	up
CST3	1.16912e-13	1598.37	2862.74	1.79103	up
CTBP1-AS	0.0300718	10.6	38.6649	3.64764	up
CTDSPL	8.39961e-13	787.991	1676.25	2.12725	up
CTSD	5.87928e-33	2700.9	6680.91	2.47359	up
CTSF	4.56202e-14	9.35129	80.2515	8.58186	up
CTSK	0.00266137	17.1884	42.6279	2.48004	up
CTSO	7.51169e-05	75.6964	183.779	2.42784	up
CTSV	0.000535518	296.878	830.469	2.79734	up
CUL9	2.67796e-14	447.563	910.102	2.03346	up
CUTA	3.99278e-06	346.797	553.061	1.59477	up
CXADR	2.22434e-08	117.539	253.392	2.15582	up
CXCL14	3.92974e-29	16.232	1534.62	94.5429	up
CXXC4	1.58788e-05	7.89911	38.7697	4.90812	up
CYB561A3	9.25559e-13	442.001	864.538	1.95596	up
CYB5D2	2.91234e-19	79.5396	283.799	3.56802	up
CYB5R1	2.45825e-19	276.024	688.225	2.49335	up
CYB5R2	0.0314385	4.13547	14.0564	3.39898	up
CYBRD1	4.28116e-36	397.096	1259.66	3.17219	up
CYLD	1.90838e-08	471.747	801.284	1.69855	up
CYP2E1	0.0189917	2.03675	11.0531	5.42685	up
CYP2U1	6.61258e-05	185.574	302.048	1.62764	up
CYP4F2	0.0430534	19.4555	66.798	3.43338	up
CYP4F3	0.00430794	6.27859	27.4661	4.37456	up
CYTH2	4.09929e-09	592.474	1040.43	1.75607	up
D2HGDH	4.03444e-05	172.62	336.144	1.94731	up
DACH2	0.0437312	5.09187	15.1618	2.97766	up
DAG1	2.24128e-05	941.892	2016.33	2.14072	up
DAPK1	0.011358	27.1419	51.9712	1.9148	up
DAPK2	2.97299e-07	8.68717	48.4888	5.58165	up
DCAF6	3.88058e-09	612.761	1035.22	1.68943	up
DCAKD	0.000105391	163.737	268.324	1.63875	up
DCBLD1	4.69221e-05	114.244	202.567	1.77311	up
DCP2	0.000299494	207.173	318.502	1.53737	up
DCST2	4.53113e-08	5.5081	44.1718	8.01942	up
DDB1	2.68967e-09	1573.21	2520.85	1.60236	up
DDB2	5.91364e-07	597.3	943.078	1.5789	up
DDR1	1.18953e-24	2427.98	5573.56	2.29555	up
DDX11L2	0.00326194	9.04143	28.3837	3.13929	up
DDX17	1.25932e-10	2803.96	5262.74	1.8769	up
DDX26B	3.12362e-05	123.312	220.504	1.78817	up
DENND1C	0.00496799	63.9717	107.301	1.67732	up
DENND5B	0.014109	55.3289	91.0133	1.64495	up
DENND6B	0.000282969	39.9469	86.0904	2.15512	up
DFNB31	0.0124249	93.1151	140.064	1.50421	up
DFNB59	0.00431038	18.2068	43.0663	2.3654	up
DGAT2	8.76425e-09	91.6537	251.972	2.74917	up
DGCR2	2.70033e-13	654.878	1244.25	1.89998	up
DGKH	0.00365627	61.5011	105.82	1.72062	up
DHCR24	6.15842e-35	2704.19	6867.24	2.53949	up
DHFRL1	0.000429103	70.9144	130.117	1.83484	up
DHRS1	0.00118146	172.442	260.128	1.5085	up
DHRS13	3.92259e-05	55.2577	120.335	2.17771	up
DHRS9	0.00240244	2.51495	16.2673	6.46824	up
DHX58	5.0636e-06	166.022	293.476	1.76769	up
DICER1-AS1	1.08778e-05	52.7696	118.708	2.24956	up
DIP2A	0.00607063	499.023	850.994	1.70532	up
DKFZP586I1420	3.93608e-07	50.4673	129.282	2.5617	up
DKK1	0.0233369	34.8726	59.2288	1.69843	up
DKK3	4.24949e-06	1438.53	2795.3	1.94316	up
DLG2	1.59287e-30	264.618	3262.4	12.3287	up
DLG4	4.04889e-18	107.824	360.211	3.34074	up
DLL1	6.8501e-07	203.64	361.963	1.77747	up
DLX4	0.0115942	11.0162	32.1792	2.92108	up
DMPK	2.56346e-14	156.573	427.511	2.73042	up
DMXL1	8.35596e-06	539.226	816.192	1.51364	up
DNA2	0.0284956	30.4273	53.014	1.74232	up
DNAH1	0.000109052	44.8973	131.033	2.9185	up
DNAJA1	1.25106e-06	560.248	892.612	1.59324	up
DNAJB2	9.10997e-07	728.979	1202.92	1.65014	up
DNAJB4	0.000108954	185.663	344.72	1.8567	up
DNAJB6	3.18541e-05	132.415	280.814	2.12071	up
DNAJC28	0.00877959	17.3124	39.0203	2.2539	up
DNAJC9-AS1	0.0425111	5.5081	15.8915	2.88512	up
DNAL1	0.00520678	93.2566	145.8	1.56343	up
DNHD1	0.0296561	145.938	253.975	1.74029	up
DNM1	4.36809e-06	53.4956	123.15	2.30206	up
DOC2A	0.00119898	36.5375	125.505	3.43497	up
DOCK1	2.50168e-08	387.443	668.873	1.72638	up
DOCK8	0.00779032	7.06665	22.8156	3.22863	up
DPH3P1	0.0308069	42.5858	69.0731	1.62197	up
DPP4	9.10431e-06	1	15.6833	15.6833	up
DPYD	2.69979e-84	1029.39	4905.78	4.76571	up
DQX1	3.67549e-14	120.195	320.608	2.6674	up
DSC3	1.97398e-10	2836.84	4585.63	1.61646	up
DSG3	1.12085e-09	2488.39	4956.43	1.99182	up
DSP	1.18413e-26	7741.06	16929.4	2.18696	up
DST	3.52748e-13	5370.85	10406.6	1.9376	up
DTX3	0.00147985	54.7619	108.342	1.97843	up
DTX4	2.09438e-07	360.505	609.455	1.69056	up
DUOX1	5.31883e-20	43.6042	203.964	4.67762	up
DUOXA1	0.000205429	2.51495	20.459	8.13496	up
DUSP1	0.0121655	2942.65	4539.2	1.54256	up
DUSP10	1.7176e-07	94.7356	204.861	2.16245	up
DUSP13	4.0854e-06	9.39568	44.9845	4.78778	up
DUSP9	0.00287091	10.6	31.7	2.99058	up
DYRK1B	0.00403466	111.986	241.168	2.15355	up
DZIP3	0.000338518	167.766	264.884	1.57888	up
EBF4	1.3761e-06	24.4234	78.4367	3.21154	up
ECH1	2.83209e-07	654.701	1033.69	1.57887	up
ECHDC3	5.90987e-10	67.505	181.274	2.68534	up
EDA2R	0.00121794	116.352	187.49	1.6114	up
EDN1	2.75808e-11	45.517	180.188	3.95871	up
EDN2	0.0230402	6.4645	21.8776	3.38427	up
EFCAB13	0.021707	13.5931	30.4693	2.24152	up
EFEMP1	0.000616028	1011.28	1606.1	1.58818	up
EFEMP2	0.00257618	77.6712	129.678	1.66958	up
EFHC1	0.00584606	114.563	173.872	1.5177	up
EFNA1	1.29632e-18	175.001	478.942	2.73679	up
EFNA3	4.40976e-06	38.6538	98.4165	2.5461	up
EFNA4	0.0298164	61.687	93.0975	1.50919	up
EFNA5	4.90524e-07	160.204	343.756	2.14574	up
EFNB3	5.22835e-11	104.228	258.378	2.47896	up
EFS	0.00485881	2.09872	13.535	6.44915	up
EHD2	6.17489e-11	1946.75	3238.58	1.66359	up
EID1	1.8896e-07	863.866	1364.32	1.57932	up
EIF4A2	9.75135e-27	1531.72	3529.94	2.30456	up
EIF4EBP2	6.21515e-15	469.932	971.255	2.0668	up
ELF3	3.55723e-06	4.01153	32.0758	7.99592	up
EME2	7.90446e-05	22.8205	63.0039	2.76085	up
EML6	0.0161263	67.5226	103.734	1.53629	up
EMP2	1.13825e-07	225.982	432.5	1.91387	up
ENDOD1	9.39078e-06	596.573	1175.5	1.97042	up
ENDOV	0.0111218	50.7152	89.969	1.774	up
ENO2	0.0188675	69.6481	107.113	1.53792	up
ENO3	3.74366e-05	37.246	126.924	3.40772	up
ENO4	4.12425e-09	10.3521	483.418	46.6976	up
ENPP2	0.00800186	4.73761	18.2277	3.84745	up
ENTPD8	0.000585083	1	10.1356	10.1356	up
EOGT	5.48826e-07	359.851	689.227	1.91532	up
EPHB3	0.00436398	77.6887	126.071	1.62276	up
EPHX1	0.001368	233.695	436.185	1.86647	up
EPM2A	0.0106232	28.9751	56.1425	1.93761	up
EPM2AIP1	2.64326e-09	183.688	369.805	2.01322	up
EPN3	7.32267e-14	245.552	542.696	2.21011	up
EPPK1	2.04437e-26	42.9225	245.906	5.72907	up
ERAP2	9.91368e-22	655.373	1500.9	2.29014	up
ERBB3	2.00377e-09	184.91	396.17	2.1425	up
ERMAP	1.06421e-05	125.552	229.012	1.82404	up
ERV3-1	0.021431	36.0593	62.0237	1.72005	up
ESPN	2.4243e-19	2.93118	109.323	37.2964	up
ESR1	0.000175034	5.15384	38.2076	7.41341	up
ETFB	1.04929e-05	239.672	391.892	1.63512	up
ETFDH	6.49299e-07	163.71	303.32	1.85278	up
ETNK1	0.00165943	207.722	335.498	1.61512	up
ETS2	1.86638e-09	1852.13	2959.49	1.59788	up
EVA1B	0.00274278	62.0589	107.572	1.73338	up
EVPL	7.63467e-09	362.913	639.276	1.76151	up
EXD1	0.000871263	1.08035	13.535	12.5284	up
EXD3	0.000164888	30.2414	85.9229	2.84124	up
EXOC3L1	0.0143095	6.52648	20.6469	3.16356	up
EXOC6B	0.00697976	120.629	212.518	1.76175	up
EXOC8	0.000195529	182.405	289.951	1.5896	up
EYA1	1.62373e-06	22.4042	73.2648	3.27013	up
EYA2	0.00206221	121.568	190.305	1.56543	up
EYS	0.00272096	13.5931	36.8093	2.70794	up
EZH1	3.11279e-05	335.533	513.434	1.53021	up
F2R	8.65664e-08	347.966	598.089	1.71881	up
F8	3.70576e-07	62.7674	173.726	2.76778	up
F8A1	0.0431866	9.45766	22.3568	2.36388	up
FAAH	0.00108189	14.3636	43.4829	3.02729	up
FAAH2	0.00292774	23.0064	51.5546	2.24088	up
FADS3	2.78334e-07	2560.16	4666.79	1.82285	up
FAM105A	0.000384508	25.4418	71.4719	2.80923	up
FAM111A	7.45888e-07	259.004	443.467	1.7122	up
FAM117B	0.000136535	78.8135	147.886	1.8764	up
FAM126B	0.00173564	163.844	246.488	1.50441	up
FAM134B	0.0111774	65.6986	104.902	1.59672	up
FAM134C	8.68794e-05	297.251	453.103	1.52431	up
FAM13B	0.00104305	180.217	272.329	1.51112	up
FAM160B1	0.000389767	237.964	367.993	1.54642	up
FAM161A	0.0490713	47.8636	72.1797	1.50803	up
FAM171A2	9.18835e-05	58.5699	118.791	2.02819	up
FAM184B	0.00100351	2.99315	18.8321	6.29174	up
FAM198B	0.0130164	279.948	449.248	1.60476	up
FAM214A	4.38081e-08	226.23	419.59	1.85471	up
FAM222B	0.00348325	187.824	302.066	1.60824	up
FAM227B	0.000806405	24.0072	58.4787	2.43588	up
FAM229A	0.00402575	8.08502	26.4029	3.26565	up
FAM46A	0.00180066	82.8518	157.104	1.8962	up
FAM46B	1.21331e-58	336.197	1495.95	4.44963	up
FAM49A	5.28703e-06	21.0316	76.4355	3.63432	up
FAM53B	1.05923e-13	384.37	787.979	2.05005	up
FAM71E1	0.00899712	14.4876	34.8489	2.40544	up
FAM83H-AS1	1.57633e-06	25.2115	79.0207	3.13432	up
FAM95C	0.011716	37.6179	87.0487	2.31403	up
FANCE	2.94308e-08	138.003	283.362	2.0533	up
FAR2	0.0180239	17.1264	36.6637	2.14076	up
FASN	1.47184e-11	2348.39	3947.48	1.68093	up
FAT2	1.03319e-06	2066.87	3536.56	1.71107	up
FAXDC2	3.93196e-32	82.8074	396.626	4.78973	up
FBN1	0.000181505	32.0302	76.5812	2.3909	up
FBRSL1	0.00744341	170.583	259.565	1.52163	up
FBXL19-AS1	0.000115803	16.3384	51.2415	3.13626	up
FBXL20	0.00116624	128.962	240.814	1.86733	up
FBXL8	0.000466696	44.4986	94.7447	2.12916	up
FBXO10	0.025121	37.7862	63.9215	1.69166	up
FBXO32	7.02454e-66	71.5433	620.277	8.66994	up
FBXO44	5.03971e-09	250.963	471.015	1.87683	up
FBXW2	1.86741e-06	686.819	1043.07	1.5187	up
FBXW7	1.01768e-07	423.813	710.916	1.67743	up
FCGBP	2.68732e-06	1.4346	24.0667	16.7758	up
FCGRT	0.00649691	3.47135	16.3503	4.71007	up
FGD4	7.45941e-05	267.673	415.022	1.55048	up
FGF1	1.41688e-09	12.9466	106.551	8.23004	up
FGFR2	2.31079e-10	37.6799	130.806	3.4715	up
FGFR3	1.09033e-151	37.8038	1098.76	29.0649	up
FIBIN	0.00138161	0.478201	11.241	23.5069	up
FILIP1L	3.40611e-07	281.328	485.931	1.72727	up
FKBP5	6.86458e-09	2753.09	4262.27	1.54818	up
FKBP7	9.15689e-05	32.2161	78.5619	2.43859	up
FLG	0.000130937	3.5953	24.0463	6.68827	up
FLG-AS1	0.000204217	4.13547	24.3172	5.88016	up
FLJ10038	0.0097895	32.6944	60.876	1.86197	up
FLJ16779	0.0314368	4.0735	14.119	3.46607	up
FLJ31306	0.00018344	199.628	349.324	1.74987	up
FLJ44511	4.86077e-05	15.3376	50.3443	3.28241	up
FLRT3	1.06026e-20	345.265	1524.43	4.41524	up
FLT3LG	0.00109511	22.8205	54.5783	2.39164	up
FLVCR2	0.0058623	2.99315	15.7459	5.26064	up
FMNL1	0.0346298	41.7533	67.1126	1.60736	up
FMO4	0.0184525	13.5312	31.3039	2.31347	up
FN3K	0.00059174	58.8447	125.778	2.13745	up
FNIP1	8.27151e-09	244.419	461.112	1.88656	up
FOLR1	1.69032e-05	4.73761	30.3863	6.41384	up
FOSL2	7.47976e-06	1008.32	1582.47	1.56942	up
FOXN1	1.23564e-09	0.478201	30.7825	64.3714	up
FOXN3	1.07483e-12	430.162	845.059	1.96451	up
FOXO1	4.86805e-30	209.537	695.149	3.31755	up
FOXO3	3.66778e-11	465.849	866.832	1.86076	up
FOXO3B	0.00517299	72.5349	119.106	1.64205	up
FOXO4	5.79908e-06	100.881	233.707	2.31665	up
FOXO6	6.24916e-05	2.03675	21.0431	10.3317	up
FOXP2	0.0126755	2.93118	14.119	4.81684	up
FOXRED2	0.000527287	36.1037	78.3114	2.16907	up
FRAT2	5.86882e-06	88.9972	177.749	1.99724	up
FRMD4A	0.000890806	50.7772	97.6023	1.92217	up
FRMPD1	0.000946653	0.540173	11.8251	21.8913	up
FUT11	0.0105315	94.4785	160.129	1.69487	up
FUT8	0.0183909	79.1233	119.126	1.50557	up
FUZ	0.0320559	43.4007	71.5126	1.64773	up
FXYD3	5.10712e-32	851.885	2262.67	2.65608	up
FZD2	6.13835e-05	120.584	210.158	1.74283	up
FZD5	0.0447488	66.3803	114.184	1.72015	up
GAA	2.16281e-12	1830.74	3155.86	1.72382	up
GABARAP	2.32713e-07	392.004	651.018	1.66074	up
GABARAPL2	4.90643e-06	363.551	577.213	1.58771	up
GABPB1-AS1	0.000784376	100.722	213.681	2.1215	up
GABRE	0.000315202	108.346	266.987	2.4642	up
GADD45B	0.00117151	217.915	379.417	1.74113	up
GADD45G	0.00139813	9.99783	32.7429	3.275	up
GAL3ST4	0.00951268	23.1747	47.8421	2.06441	up
GALC	8.8203e-12	80.8854	239.546	2.96154	up
GALNT11	2.42578e-06	373.151	598.256	1.60326	up
GAMT	1.79889e-15	31.7379	147.864	4.65889	up
GAPVD1	1.07025e-06	402.126	649.142	1.61428	up
GAS1	7.61769e-09	0.956403	31.033	32.4476	up
GAS6	8.92081e-11	924.348	1598.11	1.72891	up
GAS6-AS1	9.23041e-05	5.0299	28.5512	5.67629	up
GAS8	0.000593439	91.2994	155.935	1.70796	up
GATM	0.00121642	7.35893	28.4259	3.86278	up
GATS	5.9125e-15	51.273	188.01	3.66684	up
GATSL3	3.69684e-07	27.9299	87.0502	3.11674	up
GBE1	1.05185e-05	251.645	410.518	1.63134	up
GBP1	6.8715e-06	84.6934	170.346	2.01132	up
GBP2	5.9324e-63	9.27174	295.019	31.8192	up
GBP4	0.00945089	3.17907	14.7657	4.64466	up
GCFC2	1.46962e-11	192.172	654.173	3.4041	up
GCSAM	8.95016e-20	82.9046	295.834	3.56836	up
GCSHP3	0.00031549	44.5606	93.5578	2.09956	up
GDPD3	0.0121356	2.45298	13.0762	5.33073	up
GGA1	0.000196403	431.349	669.055	1.55108	up
GGA2	4.52749e-06	396.281	624.473	1.57583	up
GGT6	0.00995496	2.03675	29.1148	14.2948	up
GIGYF1	3.78295e-10	513.527	911.416	1.77482	up
GIPR	0.00257049	20.1816	47.9047	2.37369	up
GJA5	0.0261721	209.13	339.841	1.62502	up
GJB5	0.00126226	159.345	241.63	1.5164	up
GJD3	0.0230593	30.3033	53.9316	1.77972	up
GK5	0.000427066	191.402	294.539	1.53885	up
GLI4	0.000548507	43.9584	96.6425	2.1985	up
GLRB	0.0286853	16.8961	34.4324	2.03789	up
GLS2	0.0107881	162.453	262.045	1.61305	up
GLUD1P3	1.4956e-07	19.7034	74.1401	3.76281	up
GLUL	4.43412e-64	5350.74	18875.8	3.5277	up
GM2A	8.45691e-23	3818.74	7967.08	2.08631	up
GMNN	0.000911444	132.096	207.656	1.572	up
GMPR	0.000485696	3.53332	21.7524	6.15635	up
GNAL	3.64639e-05	153.093	259.856	1.69737	up
GNAO1	1.15215e-10	4.13547	65.6533	15.8757	up
GNB1L	0.0490021	21.076	38.311	1.81775	up
GOLGA2P5	0.0206947	68.7981	115.6	1.68028	up
GOLGA8A	0.00712376	258.544	598.373	2.31439	up
GOLGA8B	5.76496e-05	401.515	933.288	2.32441	up
GOLGB1	0.000739534	1400.02	2154.26	1.53874	up
GP1BA	0.00331369	10.9542	32.3467	2.9529	up
GPC1	2.3675e-13	1699.05	3018.96	1.77685	up
GPD1L	0.00058654	139.314	222.339	1.59596	up
GPHN	3.47822e-05	203.374	332.955	1.63715	up
GPNMB	7.51765e-19	1.55855	67.2583	43.1545	up
GPR132	0.0486998	8.6252	20.5843	2.38653	up
GPR155	0.0309827	74.9083	120.67	1.6109	up
GPR75	0.0302433	2.45298	15.7036	6.40187	up
GPRC5A	0.000328443	163.578	277.083	1.69389	up
GPT	0.00313683	6.65042	28.7798	4.32752	up
GRAMD1C	0.00776838	49.8384	85.486	1.71526	up
GRAMD2	3.12389e-13	306.956	658.614	2.14563	up
GRAMD4	1.83378e-09	150.498	321.236	2.13448	up
GRHL3	0.0010171	91.6185	153.953	1.68037	up
GRK4	0.00570985	24.2551	50.991	2.10228	up
GRN	2.74611e-12	2680.32	4691.2	1.75024	up
GRTP1	3.41706e-08	12.1585	61.2518	5.03777	up
GS1-259H13.2	0.0235527	24.5474	49.1762	2.00332	up
GSDMB	0.00022348	55.7007	134.766	2.41946	up
GSN	4.06996e-11	1167.62	1998.4	1.71151	up
GSTA4	2.94851e-28	74.1998	346.342	4.6677	up
GSTM2	0.00654814	1.91281	13.0762	6.83613	up
GTF2I	1.94288e-05	354.448	579.718	1.63555	up
GUSB	1.97635e-06	346.319	562.114	1.62311	up
GUSBP11	8.54557e-08	46.4114	125.986	2.71455	up
H19	1.49662e-93	25.6897	568.913	22.1456	up
H1FX-AS1	0.0338387	5.57007	16.7465	3.00651	up
HADHA	6.2519e-13	1491.71	2633.59	1.76549	up
HADHB	1.50265e-22	1108.82	2440.97	2.20142	up
HAP1	1.47882e-24	21.4922	350.664	16.3158	up
HAPLN3	0.00184558	12.929	47.1532	3.64708	up
HCAR2	1.57715e-19	61.749	246.177	3.98673	up
HCAR3	4.95432e-09	53.726	149.47	2.78208	up
HCFC1R1	4.50413e-08	583.051	959.305	1.64532	up
HCFC2	0.00315795	133.08	202.11	1.51871	up
HCN3	0.0192665	12.0965	28.6342	2.36714	up
HDAC11	0.00139722	133.389	207.824	1.55802	up
HDAC5	6.91427e-05	275.218	424.572	1.54268	up
HDAC8	2.37802e-05	104.273	194.163	1.86207	up
HECTD4	1.54791e-11	404.269	773.085	1.9123	up
HEG1	9.17438e-08	335.657	770.672	2.29601	up
HELQ	0.00201819	82.949	137.665	1.65964	up
HELZ	3.5181e-10	448.705	813.107	1.81212	up
HERC2P2	0.0100521	52.3977	109.406	2.08798	up
HES2	9.76909e-63	286.058	1442.79	5.04369	up
HES4	6.02286e-12	84.1532	340.043	4.04076	up
HEXA	0.000632936	327.846	492.939	1.50357	up
HEXDC	3.2776e-06	126.216	236.478	1.87359	up
HEXIM1	1.20335e-12	678.752	1256.13	1.85065	up
HGSNAT	1.83803e-06	367.315	591.83	1.61123	up
HIGD2A	0.00221801	577.136	951.224	1.64818	up
HIP1	1.61244e-07	281.913	493.73	1.75136	up
HIPK2	1.78128e-07	939.102	1459.02	1.55363	up
HIST1H2BK	0.0235248	67.2127	115.287	1.71525	up
HIST1H3E	0.0291937	6.94271	19.792	2.85076	up
HIVEP2	1.35937e-06	688.74	1053.63	1.5298	up
HIVEP3	0.00030752	46.1811	95.4759	2.06742	up
HLA-DMA	0.00170943	57.5072	103.839	1.80567	up
HLA-DOB	4.37111e-08	19.9513	77.707	3.89484	up
HLA-DQB1	0.000483542	141.519	227.115	1.60484	up
HMGN3	2.43441e-15	210.352	502.153	2.3872	up
HMHA1	0.000203842	73.1019	138.041	1.88834	up
HNRNPA1P33	8.85577e-09	49.1743	138.771	2.82202	up
HNRNPU-AS1	0.000967533	58.6939	118.415	2.01751	up
HOGA1	0.0329169	3.05512	12.0333	3.93874	up
HOPX	2.20733e-05	0.540173	17.0596	31.5818	up
HPGD	0.00121996	1.62052	14.5778	8.99576	up
HR	9.0068e-10	470.039	837.966	1.78276	up
HS3ST6	0.000667301	0.478201	12.4091	25.9496	up
HS6ST1	1.23504e-10	155.36	343.237	2.2093	up
HSD11B1L	2.63242e-05	57.3832	123.047	2.1443	up
HSD17B3	3.82753e-10	15.3996	81.7327	5.30747	up
HSD17B6	4.19672e-05	4.01153	27.4457	6.84171	up
HSD3B7	0.00146023	55.0366	101.064	1.83631	up
HSF4	1.18881e-05	76.219	209.552	2.74935	up
HSPA1A	7.76878e-35	69.6657	377.231	5.41488	up
HSPA1B	1.71996e-35	145.823	600.384	4.11722	up
HSPA2	4.42185e-15	18.4547	111.305	6.03125	up
HSPA8	0.000174775	1897.83	3400.96	1.79202	up
HSPB1	1.33499e-13	1747.84	10402.7	5.95175	up
HSPB8	4.50253e-23	8.147	115.518	14.1793	up
HSPBAP1	0.0017292	102.023	163.401	1.60161	up
HSPG2	0.00153335	1961.32	3242	1.65297	up
HTR7P1	1.83273e-05	15.8158	54.1821	3.42582	up
HTRA1	4.83216e-21	3338.03	6737.99	2.01855	up
ICAM1	0.00144134	6.65042	26.0067	3.91054	up
ICAM4	0.00144827	9.16537	30.6572	3.3449	up
ID3	4.31979e-06	461.059	1130.39	2.45173	up
IDH2	0.000639947	130.848	208.428	1.59291	up
IDUA	0.00409975	119.327	242.19	2.02963	up
IER5L	0.000643867	171.733	262.984	1.53135	up
IFFO2	2.8506e-08	447.28	762.137	1.70394	up
IFI30	3.24802e-14	131.229	342.32	2.60857	up
IFI44	7.05478e-17	119.522	343.652	2.87523	up
IFI44L	3.84839e-20	95.5681	400.545	4.1912	up
IFI6	3.76255e-06	329.519	969.679	2.94271	up
IFIT3	0.00349647	84.6222	172.621	2.0399	up
IFITM1	0.00425718	46.429	93.6393	2.01683	up
IFITM10	0.0132725	3.94955	15.9542	4.03948	up
IFNE	0.000230107	15.8602	66.5067	4.19331	up
IFNGR1	1.01625e-07	647.819	1035.17	1.59793	up
IFT172	0.00510726	99.8451	153.432	1.5367	up
IGF1R	1.82486e-07	726.775	1234.88	1.69912	up
IGFBP2	0.00013591	239.442	369.141	1.54167	up
IGFBP5	0.00874772	0.540173	12.8257	23.7436	up
IGIP	2.23991e-05	81.9926	196.872	2.4011	up
IGSF3	4.14733e-14	285.499	620.803	2.17445	up
IGSF8	3.30376e-11	318.946	622.362	1.95131	up
IGSF9	2.56707e-14	81.408	246.928	3.03322	up
IKZF2	1.34276e-07	57.7819	145.299	2.51461	up
IL11RA	5.01984e-08	43.064	159.604	3.70621	up
IL16	8.50806e-06	28.6384	78.9158	2.75559	up
IL17RC	3.15238e-06	216.542	369.034	1.70422	up
IL17RE	1.26608e-05	175.851	300.733	1.71016	up
IL1RN	6.99318e-07	34.3149	98.2913	2.86439	up
IL22RA1	2.14929e-08	21.8465	84.5262	3.8691	up
IL23R	6.2472e-05	1	26.9665	26.9665	up
IL32	0.000355202	45.8093	94.3282	2.05915	up
IL6R	2.39554e-17	390.941	1158.02	2.96213	up
IMPA2	1.87375e-10	44.0824	141.962	3.22038	up
INE1	0.0143088	6.4645	20.7095	3.20358	up
ING4	0.000404148	119.779	198.438	1.6567	up
INHA	0.00470895	8.68717	26.9243	3.09932	up
INPP5D	4.5629e-12	2555.44	5376.42	2.10391	up
INPP5J	0.0199724	11.7423	28.0924	2.39241	up
INPPL1	2.58291e-09	866.036	2648.88	3.05862	up
INSR	6.4815e-05	23.4846	64.3803	2.74139	up
INTS3	2.63241e-10	383.75	823.718	2.14649	up
IP6K2	4.00862e-08	992.872	1630.73	1.64244	up
IP6K3	6.92106e-12	5.5081	59.6045	10.8212	up
IQCA1	9.73337e-07	15.6299	61.8155	3.95496	up
IQCE	0.000601455	113.81	186.926	1.64244	up
IQCG	0.00142468	18.747	47.0702	2.51081	up
IQCH-AS1	7.45675e-05	92.6989	180.314	1.94516	up
IRAK4	1.44151e-06	155.484	286.97	1.84566	up
IRF1	3.09228e-18	106.593	330.41	3.09975	up
IRF5	0.0032222	124.64	189.053	1.51678	up
IRF6	4.27919e-11	2755.97	4553.81	1.65234	up
IRGQ	0.00402411	104.53	183.755	1.75792	up
IRX2	3.45346e-15	774.727	1511.32	1.95078	up
IRX4	0.00331125	211.353	327.03	1.54732	up
ISYNA1	8.50439e-09	31.9683	258.165	8.07566	up
ITGA10	0.00583206	52.9999	143.753	2.71234	up
ITGA2B	0.0207386	3.40938	14.119	4.14122	up
ITGA7	0.00927545	2.51495	13.5976	5.40671	up
ITGA9-AS1	0.0380993	4.48973	14.5152	3.23297	up
ITGAM	0.0388667	4.13547	13.5976	3.28804	up
ITGB8	2.18633e-07	115.767	506.174	4.37234	up
ITM2A	1.99073e-23	311.8	896.094	2.87394	up
ITM2B	3.48086e-09	2514.55	3944.69	1.56875	up
ITPRIPL2	1.96284e-10	441.258	805.349	1.82512	up
JAG2	1.64208e-18	1219.19	2454.19	2.01297	up
JAGN1	0.000164354	204.534	320.838	1.56863	up
JAK3	0.00404277	36.1037	70.1363	1.94263	up
JPH2	1.72281e-13	4.13547	101.65	24.58	up
KAL1	6.67657e-09	12.0965	65.1522	5.38602	up
KANK2	7.52865e-06	247.465	406.367	1.64212	up
KANK3	0.0171464	64.7422	100.731	1.55588	up
KAT2B	1.74442e-07	90.0951	196.583	2.18194	up
KBTBD4	0.0228309	62.3336	96.9775	1.55578	up
KBTBD7	0.000379758	37.0777	80.5223	2.17172	up
KCNAB2	9.49962e-05	76.4049	146.154	1.91288	up
KCNB1	1.92038e-05	1	14.7031	14.7031	up
KCND1	0.00403744	17.9589	51.5328	2.86948	up
KCNH3	0.000183964	10.1218	38.0197	3.75623	up
KCNJ13	8.04878e-270	150.214	5049.23	33.6135	up
KCNQ1OT1	3.90301e-05	11.0162	43.212	3.92258	up
KCP	3.20276e-17	36.7678	170.429	4.63526	up
KCTD7	0.00254534	46.367	86.1327	1.85763	up
KDM6B	7.145e-07	385.858	624.844	1.61936	up
KEAP1	1.29128e-06	393.244	640.883	1.62973	up
KIAA0247	3.72818e-09	379.27	678.193	1.78815	up
KIAA0513	1.16626e-17	144.716	406.972	2.81222	up
KIAA0895L	0.000586469	107.638	208.447	1.93656	up
KIAA1143	0.00096091	143.467	223.068	1.55484	up
KIAA1147	9.73255e-07	334.824	552.395	1.64981	up
KIAA1161	0.0137162	271.809	442.679	1.62864	up
KIAA1211L	1.3421e-05	21.5542	66.6539	3.09238	up
KIAA1407	0.00400826	69.6037	114.933	1.65125	up
KIAA1432	0.000261306	379.988	627.351	1.65098	up
KIAA1456	0.0157542	9.76751	25.1095	2.57072	up
KIAA1467	0.000882858	91.1579	156.937	1.7216	up
KIAA1522	1.41546e-07	2260.06	3395.41	1.50235	up
KIAA1598	7.44095e-255	1285.11	21475.4	16.711	up
KIFC2	1.89452e-08	360.469	679.629	1.8854	up
KLHDC1	4.19795e-09	8.08502	55.1827	6.8253	up
KLHDC8B	1.73903e-47	150.038	733.166	4.88654	up
KLHL21	0.000564796	333.78	549.076	1.64502	up
KLHL22	0.000787795	104.645	172.494	1.64838	up
KLHL24	5.8881e-18	181.014	483.842	2.67295	up
KLHL3	2.28905e-15	79.3981	252.871	3.18485	up
KLHL31	2.24746e-06	16.0461	60.4172	3.76523	up
KLRG2	2.43749e-05	1.08035	18.9574	17.5475	up
KMT2C	3.06005e-11	347.257	671.728	1.93438	up
KMT2E	9.16737e-06	553.925	834.987	1.5074	up
KMT2E-AS1	1.55079e-05	70.1087	187.449	2.67369	up
KPNA5	0.00844201	49.9623	85.5909	1.71311	up
KRBA2	0.00777995	11.3261	29.9902	2.64789	up
KREMEN1	5.73447e-10	181.359	376.73	2.07726	up
KRT15	3.02695e-36	265.309	923.368	3.48035	up
KRT16	3.57841e-32	304.716	962.015	3.15709	up
KRT17	9.30618e-39	18882.8	48572	2.57228	up
KRT19	7.14839e-10	10625	16622.8	1.56449	up
KRT5	7.15584e-21	56673.9	111018	1.95889	up
L3MBTL1	3.97971e-08	70.8524	171.201	2.4163	up
LAMA5	1.90374e-20	4981.75	9860.02	1.97923	up
LAMB1	3.518e-09	4652.69	7165.03	1.53998	up
LAMB2	7.19946e-15	2117.06	3860.82	1.82367	up
LAPTM4B	1.01468e-09	551.871	964.103	1.74697	up
LCAT	1.56441e-06	72.4554	190.324	2.62678	up
LDB1	1.61054e-08	542.068	954.752	1.76131	up
LEAP2	0.032683	2.51495	11.1158	4.41988	up
LENG8	0.000155515	1124.43	2437.4	2.16768	up
LEPR	2.63257e-07	259.128	454.857	1.75534	up
LEPREL2	0.000845077	15.2136	42.9411	2.82254	up
LFNG	2.25658e-05	57.1529	121.606	2.12774	up
LGALS3BP	4.56524e-10	1356.01	2223.31	1.6396	up
LGALSL	9.0828e-05	191.747	307.115	1.60167	up
LGI3	0.00175164	1.4346	13.9311	9.71078	up
LGR4	4.68907e-11	524.49	1246.47	2.37653	up
LHX4-AS1	0.0373071	39.4067	63.3578	1.60779	up
LIMK2	1.26634e-22	932.266	2094.96	2.24717	up
LINC00086	7.1817e-09	37.37	117.415	3.14195	up
LINC00173	0.00168639	1.01837	12.4921	12.2667	up
LINC00174	5.52248e-05	51.5477	142.211	2.75883	up
LINC00202-1	4.76573e-06	8.85551	45.9021	5.18345	up
LINC00294	5.28499e-08	120.16	323.735	2.6942	up
LINC00319	0.0250267	9.27174	24.7134	2.66545	up
LINC00324	8.81053e-06	9.22734	42.2944	4.5836	up
LINC00342	0.000600378	15.1517	43.9213	2.89877	up
LINC00476	0.00855699	38.1405	69.6775	1.82686	up
LINC00663	0.00478825	14.3636	36.9346	2.5714	up
LINC00672	0.0235066	10.8923	30.2814	2.78009	up
LINC00842	9.30725e-08	57.6755	145.632	2.52503	up
LINC00893	0.0235843	2.03675	10.9075	5.35535	up
LINC00894	0.00455839	23.0064	49.3641	2.14567	up
LINC00910	0.0352848	10.8303	25.36	2.34159	up
LINC00950	0.0159735	4.90596	17.581	3.58361	up
LINC00964	3.9206e-05	17.0645	54.7865	3.21056	up
LINC01000	2.10002e-07	140.111	325.237	2.32128	up
LINC01004	0.0167894	24.9192	47.3411	1.89978	up
LINC01024	5.37488e-07	28.9307	88.3844	3.05504	up
LINC01061	0.0237826	31.676	55.6415	1.75658	up
LINC01089	0.00124588	39.4243	116.538	2.95599	up
LINC01125	0.00481188	2.03675	13.6602	6.70688	up
LINC01137	0.0154118	60.3764	100.607	1.66633	up
LINC01279	9.27354e-10	5.44613	58.2078	10.6879	up
LMBR1L	0.0246222	136.781	210.345	1.53782	up
LMTK3	3.78377e-06	122.666	231.369	1.88618	up
LOC100128076	0.00280515	0.478201	10.1356	21.1952	up
LOC100128494	0.000276652	12.5748	41.5021	3.30043	up
LOC100129550	9.12733e-16	75.9267	248.449	3.27222	up
LOC100130705	9.55981e-22	12.5748	125.256	9.96094	up
LOC100130744	0.0337571	42.7098	68.4264	1.60213	up
LOC100130899	0.00362646	76.157	126.487	1.66087	up
LOC100131564	9.40064e-06	149.985	294.684	1.96476	up
LOC100131691	0.00697534	24.8572	50.8657	2.04632	up
LOC100270804	0.0108414	24.317	48.6344	2.00001	up
LOC100289019	0.00154695	29.223	68.5298	2.34506	up
LOC100289230	0.00551935	13.1769	33.994	2.57982	up
LOC100505666	0.0167404	13.2389	30.7825	2.32516	up
LOC100506100	1.04419e-05	18.1448	60.5221	3.3355	up
LOC100506472	0.0479205	11.2021	24.0041	2.14281	up
LOC100506548	7.01377e-07	810.635	1241.33	1.53131	up
LOC100506730	0.00024279	15.9841	58.3316	3.64934	up
LOC100506985	0.0332792	44.7289	71.45	1.5974	up
LOC100507577	0.000779826	18.2688	48.3009	2.6439	up
LOC100507642	0.0367935	1.97478	16.5805	8.39612	up
LOC100862671	4.44212e-07	268.816	462.758	1.72147	up
LOC100996351	0.030572	4.67564	14.974	3.20254	up
LOC101926996	0.00328572	29.9491	61.7528	2.06193	up
LOC101928378	0.00122549	44.9148	87.4668	1.94739	up
LOC101928767	0.0362316	5.09187	15.4954	3.04316	up
LOC101929718	0.00753297	7.73077	23.6705	3.06186	up
LOC102723354	0.0134586	32.8803	59.8754	1.82101	up
LOC102724814	2.39762e-07	58.446	164.172	2.80895	up
LOC146880	0.00215325	133.974	205.675	1.53519	up
LOC155060	0.00054149	134.665	228.344	1.69564	up
LOC158960	0.0184444	5.86236	19.0827	3.25512	up
LOC202181	0.0113318	18.8709	40.0835	2.12409	up
LOC284454	0.00263834	133.142	330.448	2.48193	up
LOC284837	4.89554e-10	9.45766	63.7336	6.73884	up
LOC286437	0.0153743	9.64357	25.6732	2.66221	up
LOC401320	0.0182771	41.5674	119.311	2.8703	up
LOC440434	0.00135715	23.4226	55.0793	2.35154	up
LOC553103	0.00357227	24.2726	55.5788	2.28977	up
LOC645638	0.00410254	8.02305	26.215	3.26746	up
LOC646471	2.39272e-09	33.7127	207.279	6.14838	up
LOC729603	0.0208205	60.4827	114.703	1.89645	up
LOC729737	1.59643e-08	66.0528	208.239	3.15261	up
LOX	1.18424e-18	107.186	355.623	3.3178	up
LPCAT1	1.71979e-05	307.169	482.882	1.57204	up
LPCAT3	2.31449e-08	313.624	557.609	1.77795	up
LPHN2	0.0029662	374.293	609.773	1.62913	up
LPIN3	9.87885e-06	295.843	641.317	2.16776	up
LPP	0.000614631	618.996	964.647	1.55841	up
LRBA	0.0140771	839.77	1286.74	1.53226	up
LRCH4	1.14156e-08	201.293	388.429	1.92967	up
LRMP	0.00335473	16.4179	40.5845	2.47196	up
LRP1	1.09757e-15	1182.64	2266.92	1.91682	up
LRP4	3.25497e-05	99.7387	185.446	1.85932	up
LRRC45	0.000835768	83.4003	142.233	1.70542	up
LRRC56	1.41614e-05	9.5816	42.7328	4.45988	up
LSMEM1	0.0195711	4.73761	16.142	3.40721	up
LSP1	3.76666e-07	2.03675	28.9051	14.1918	up
LSS	1.44591e-09	459.128	849.024	1.84921	up
LTB	0.00162099	29.5948	63.4001	2.14227	up
LTB4R	1.28381e-14	345.247	737.4	2.13586	up
LTB4R2	0.00609702	59.9426	101.482	1.69299	up
LTBP3	0.0078767	162.214	265.923	1.63934	up
LUC7L	0.0218333	279.265	427.3	1.53009	up
LUC7L3	1.01895e-24	1080.28	2473.97	2.29011	up
LY6D	8.80789e-05	11.0162	41.3142	3.75031	up
LY6G5B	0.044761	38.9729	78.9362	2.02541	up
LYPD3	1.25101e-18	26.3538	152.328	5.78011	up
LYPD5	0.004067	4.67564	19.6667	4.2062	up
LYSMD4	0.0345695	52.4153	81.6059	1.55691	up
LYST	4.77266e-05	246.819	451.666	1.82994	up
MACF1	8.99074e-07	1608.98	2513.85	1.56239	up
MAF	2.31851e-20	9.51963	108.76	11.4249	up
MAGED1	2.0749e-07	480.045	786.186	1.63774	up
MALAT1	1.19852e-05	7813.36	20191.2	2.58419	up
MAML3	3.00948e-05	43.2943	100.71	2.32618	up
MAMLD1	0.000542963	16.4623	46.9245	2.85042	up
MANSC1	0.000261987	99.5352	174.268	1.75082	up
MAP3K12	2.40125e-05	198.955	326.74	1.64228	up
MAP3K14	0.000298925	91.1579	159.396	1.74857	up
MAP3K3	0.0003903	231.579	350.495	1.5135	up
MAP3K6	0.000254	181.714	336.977	1.85444	up
MAP3K8	0.00735621	8.02305	24.7134	3.08029	up
MAP4K1	0.00102342	4.5517	22.3568	4.91175	up
MAPK3	1.2103e-09	247.261	477.023	1.92922	up
MAPK8IP3	2.16128e-05	483.463	1044.53	2.16052	up
MAPKBP1	5.85298e-14	661.547	1280.66	1.93586	up
MARCH6	7.0579e-09	898.731	1467.04	1.63235	up
MARCKS	4.54437e-12	662.901	1218.16	1.83762	up
MASP2	3.65856e-07	36.1833	102.253	2.82597	up
MAST3	6.71826e-06	76.4401	157.332	2.05824	up
MATN2	8.59493e-08	63.9097	179.086	2.80217	up
MAU2	1.84626e-06	282.453	469.911	1.66368	up
MBD5	0.000260427	143.618	234.309	1.63148	up
MBNL1-AS1	0.000478404	1.55855	16.2673	10.4375	up
MBTD1	0.000551086	158.318	254.081	1.60488	up
MCAM	0.0120127	5.15384	24.4221	4.73862	up
MDM4	0.000832239	159.54	354.015	2.21898	up
MEGF6	8.60236e-14	301.262	641.966	2.13092	up
MEGF9	2.2251e-05	225.947	369.703	1.63624	up
MEIS3	0.000566545	61.2088	114.955	1.87807	up
METTL7A	7.03787e-14	2.93118	109.095	37.2189	up
METTL8	0.0011323	415.852	635.653	1.52856	up
MFAP3L	0.00699874	34.6247	65.528	1.89252	up
MFAP5	0.0339559	20.3675	38.8746	1.90866	up
MFGE8	3.28929e-21	673.642	1516.14	2.25066	up
MFI2	0.0444839	29.3469	49.6772	1.69276	up
MFI2-AS1	0.00483518	34.0846	65.3809	1.9182	up
MFSD1	0.00182108	141.155	218.252	1.54618	up
MFSD11	8.78893e-09	90.6353	209.595	2.3125	up
MFSD2A	4.19553e-28	174.08	584.28	3.35639	up
MGC27345	0.0113725	34.4212	65.8615	1.9134	up
MICALL2	1.03402e-20	621.724	1406.29	2.26193	up
MINK1	4.18044e-10	1874.98	3037.38	1.61995	up
MIR17HG	0.0190663	38.7426	73.3055	1.89212	up
MIR186	0.0479104	4.0735	13.2014	3.24081	up
MIR210HG	0.0015146	35.2713	74.411	2.10968	up
MIR23A	0.0164519	2.99315	13.4097	4.48013	up
MIR27B	0.000975168	0.478201	11.7624	24.5973	up
MIR324	0.00617546	3.65727	16.6008	4.53914	up
MIR34C	0.000335228	0.956403	15.0992	15.7875	up
MIR4674	0.00124817	1.49658	14.5778	9.74077	up
MIR4712	2.64154e-05	6.17222	33.2643	5.38936	up
MIR492	0.0281043	28.6209	50.991	1.7816	up
MIR503HG	6.01635e-06	28.8068	102.857	3.57059	up
MIR5047	4.34695e-06	114.678	220.671	1.92427	up
MIR612	0.0220327	1.49658	14.7234	9.83808	up
MIR631	0.0014237	0.478201	11.1158	23.245	up
MIR711	0.0078858	17.206	38.6241	2.24481	up
MIRLET7BHG	3.65643e-06	254.957	1231.3	4.82945	up
MIRLET7DHG	0.000161485	21.014	62.315	2.9654	up
MISP	9.76475e-06	349.941	550.936	1.57437	up
MKRN2OS	0.0210036	12.5748	29.2809	2.32854	up
MLXIP	1.67579e-08	556.804	929.414	1.66919	up
MLXIPL	1.46742e-06	14.3636	96.9134	6.74715	up
MLYCD	0.0176916	46.1016	77.3735	1.67833	up
MMD	0.000298593	93.9827	164.236	1.74751	up
MMP24	0.000248606	6.52648	29.7396	4.55677	up
MMP28	9.56228e-14	213.558	488.849	2.28907	up
MN1	5.70668e-08	129.546	266.886	2.06016	up
MOCS1	1.3062e-05	65.7161	138.292	2.10438	up
MORC2-AS1	0.0166828	1.62052	10.1982	6.29316	up
MOV10	4.41182e-23	671.553	1596.18	2.37684	up
MPP2	1.96117e-07	38.0961	136.478	3.58248	up
MPZL1	4.54706e-13	1399.82	2493.32	1.78117	up
MPZL3	0.00742449	106.478	161.713	1.51875	up
MR1	0.00430506	538.429	831.675	1.54463	up
MRAS	1.16322e-12	48.4482	168.512	3.47819	up
MRPL23-AS1	0.0179564	12.6367	29.7396	2.35343	up
MSI2	5.97764e-05	149.542	253.016	1.69194	up
MSLN	7.55534e-07	6.04827	40.5015	6.69637	up
MSRB1	8.44682e-07	64.4674	146.821	2.27744	up
MST1	0.000229348	38.3088	198.56	5.18315	up
MST1L	3.14669e-06	2.03675	25.6936	12.615	up
MST1P2	1.42777e-10	14.9658	111.679	7.46231	up
MT1X	0.00247636	956.466	2108.13	2.20409	up
MTCP1	0.0395827	14.0094	34.5358	2.46519	up
MTFR1L	6.09594e-10	218.898	437.126	1.99694	up
MTHFR	0.000116387	205.676	325.343	1.58182	up
MTMR11	0.000158488	129.457	217.104	1.67703	up
MTSS1L	2.10946e-31	512.393	1435.18	2.80093	up
MTUS1	7.82511e-16	44.7465	180.002	4.02271	up
MUC1	1.41408e-07	5.63205	41.6477	7.39478	up
MUC19	1.50956e-10	15.1517	80.8981	5.33922	up
MUC6	0.0478977	7.60682	18.7695	2.46746	up
MVK	2.45085e-05	185.451	310.203	1.6727	up
MVP	2.16513e-14	779.456	1497.52	1.92124	up
MX1	0.00189037	118.229	197.041	1.66661	up
MXD4	1.10578e-12	345.3	697.589	2.02024	up
MYCL	6.13495e-42	132.584	628.978	4.744	up
MYL6	1.49146e-11	1039.02	1997.22	1.92222	up
MYL9	8.15315e-15	46.9516	178.145	3.79423	up
MYLK-AS1	0.0305287	9.5816	23.6502	2.46829	up
MYLK4	0.0213035	6.65042	19.4162	2.91954	up
MYO6	2.21938e-07	600.559	959.906	1.59836	up
MYOM2	0.0445486	13.6551	28.1754	2.06336	up
MYOZ2	2.1856e-120	391.083	3057.89	7.81905	up
N4BP2L2-IT2	0.0118835	13.8854	69.7386	5.02244	up
NACC2	0.000473547	186.363	284.486	1.52652	up
NADSYN1	0.000889921	389.959	652.266	1.67265	up
NAGK	0.00372052	88.5366	140.481	1.5867	up
NAPA	8.04225e-07	281.249	475.499	1.69067	up
NAPB	0.014623	161.453	244.985	1.51738	up
NARF	3.38344e-05	160.7	271.848	1.69166	up
NBEA	1.86183e-38	720.868	8967.34	12.4396	up
NBEAL1	0.000490011	133.08	232.142	1.74439	up
NBEAL2	2.0668e-10	394.528	1412.87	3.58117	up
NCOA4	6.45563e-10	1190.48	1966.45	1.65181	up
NCOA5	1.52285e-08	320.027	569.536	1.77965	up
NDRG2	7.20973e-09	45.9952	133.933	2.91188	up
NDRG3	2.40648e-06	458.357	720.179	1.57122	up
NDST1	2.16862e-05	2907.57	4566.11	1.57042	up
NDUFA2	1.40794e-10	160.514	351.267	2.18839	up
NEAT1	4.07933e-07	4565.58	8704.59	1.90657	up
NEB	1.0809e-06	6.17222	39.1659	6.34551	up
NEDD4L	1.33871e-06	517.715	868.024	1.67664	up
NEDD9	2.55152e-07	265.805	465.93	1.7529	up
NEIL1	1.99323e-10	28.6384	109.553	3.82537	up
NEO1	1.09924e-07	523.277	858.679	1.64096	up
NFAT5	5.48519e-09	581.573	1091.5	1.87681	up
NFIC	3.604e-08	460.82	974.5	2.11471	up
NFKBIA	1.4865e-07	969.599	1498.77	1.54576	up
NHLH2	0.00154186	12.0346	41.856	3.47798	up
NHLRC3	5.97807e-06	100.43	195.455	1.94619	up
NHS	0.000138212	238.486	366.449	1.53657	up
NICN1	1.60505e-08	97.233	325.069	3.3432	up
NID1	0.000225165	10.1837	37.4983	3.68217	up
NIPAL2	1.16676e-05	223.963	370.099	1.6525	up
NIPAL4	0.0114457	120.859	201.982	1.67122	up
NISCH	2.53085e-18	756.591	1584.16	2.09382	up
NKPD1	1.64886e-26	15.5059	158.793	10.2408	up
NLGN2	9.8546e-18	500.9	1176.13	2.34804	up
NLRC5	0.000185604	9.04143	35.7461	3.95359	up
NLRP2	0.00866547	86.128	133.809	1.5536	up
NME3	4.76092e-05	229.808	364.591	1.5865	up
NMI	0.00665539	64.6358	106.196	1.64298	up
NMNAT2	0.00113955	43.1704	86.3206	1.99953	up
NMRK1	0.000729202	142.369	227.78	1.59993	up
NNAT	0.00473012	8.74914	26.799	3.06305	up
NOD2	6.8066e-07	5.09187	38.5411	7.56914	up
NOL3	1.05754e-07	173.877	330.368	1.90001	up
NOTCH1	2.50547e-31	2927.3	7051.48	2.40887	up
NOTCH2NL	0.000170694	111.401	191.973	1.72325	up
NOTCH3	2.08813e-56	190.871	2234.47	11.7067	up
NOXA1	0.00514969	58.446	127.779	2.18627	up
NOXRED1	0.0188319	2.09872	11.0531	5.26661	up
NPEPPS	2.3665e-09	493.266	858.068	1.73957	up
NPR3	0.00781129	7.96108	28.2803	3.55232	up
NPTXR	1.44446e-05	19.8893	62.2946	3.13207	up
NR2C1	1.7269e-05	215.905	355.332	1.64578	up
NR2F2	9.99361e-28	469.71	1254.55	2.6709	up
NR3C1	9.13293e-06	1234.95	1880.49	1.52272	up
NR6A1	0.00709233	28.8687	78.811	2.72998	up
NRARP	0.000191334	13.4692	44.0043	3.26704	up
NRBP2	5.17503e-25	314.555	867.037	2.7564	up
NREP	3.57931e-11	28.4525	114.872	4.03731	up
NRIP2	0.0357362	5.15384	15.6206	3.03087	up
NRM	0.00520587	66.9648	110.032	1.64313	up
NS3BP	0.0382813	16.7102	33.0138	1.97566	up
NSG1	5.28135e-05	55.0542	124.069	2.25359	up
NSUN5P1	0.0172555	55.3909	98.0189	1.76959	up
NSUN5P2	0.0316949	2.09872	10.0729	4.79956	up
NSUN6	0.000843348	99.4289	165.174	1.66123	up
NTF4	2.06204e-11	213.823	451.725	2.11261	up
NTN5	8.31318e-05	0.540173	15.3497	28.4163	up
NUDT13	0.00364993	34.3149	67.1534	1.95698	up
NUMA1	1.91344e-15	1524.7	2864.92	1.87901	up
NUPR1	1.78604e-35	23.529	231.848	9.85372	up
NYAP1	0.000311329	6.52648	29.2809	4.48647	up
OAZ2	1.13528e-08	352.898	624.452	1.7695	up
OBSCN	4.43258e-11	177.472	385.928	2.17459	up
OBSL1	1.00378e-08	325.269	584.867	1.7981	up
OCEL1	0.000724023	69.4178	125.341	1.8056	up
OGFRL1	2.26978e-05	364.737	929.029	2.54712	up
OLFM2	0.0248206	4.42776	15.6833	3.54203	up
OLFML2A	5.65975e-82	63.3871	703.346	11.096	up
OLR1	0.00125555	3.05512	18.5612	6.07545	up
OPRL1	0.00337748	7.12862	25.0265	3.51071	up
ORMDL3	0.00010309	280.363	426.409	1.52092	up
OSBPL5	7.92776e-09	316.024	609.202	1.9277	up
OSBPL7	2.91431e-05	103.715	191.805	1.84935	up
OSER1	3.76344e-08	416.808	710.643	1.70496	up
OSER1-AS1	0.0068346	22.7585	48.1756	2.11682	up
OSGEPL1	0.0105822	82.4708	127.239	1.54283	up
OSR1	5.13195e-10	13.5931	74.3076	5.46656	up
OSTM1	1.36645e-05	361.594	579.134	1.60161	up
OTUB2	0.00284377	20.4119	48.4261	2.37245	up
OTUD1	2.68981e-15	106.265	303.549	2.85652	up
OVCH2	0.045365	6.58845	17.3931	2.63995	up
OVGP1	4.94197e-06	23.3606	82.5861	3.53527	up
OXR1	0.00163832	367.757	573.483	1.55941	up
P2RX6	0.00798785	19.2252	42.357	2.20321	up
P2RY2	1.57899e-11	211.113	447.618	2.12027	up
P4HA2-AS1	0.0445566	34.6072	56.8096	1.64156	up
P4HTM	4.48629e-06	188.869	328.345	1.73848	up
PAK6	4.19297e-07	137.215	267.345	1.94837	up
PALMD	4.50296e-10	1	28.6968	28.6968	up
PAN2	0.000158875	677.877	1412.54	2.08377	up
PAPLN	0.0349763	175.975	304.942	1.73287	up
PAQR6	2.7618e-06	177.667	315.728	1.77707	up
PAQR7	5.51291e-12	410.087	794.255	1.9368	up
PARD6A	0.0228735	5.63205	17.6437	3.13273	up
PARD6G	5.721e-07	422.909	686.223	1.62262	up
PARD6G-AS1	0.0187019	8.02305	22.2315	2.77096	up
PARK2	0.0432146	12.929	33.7653	2.6116	up
PARP10	2.50092e-07	309.055	526.866	1.70477	up
PARP14	2.00798e-11	459.536	865.791	1.88406	up
PAX6	0.0352604	8.43928	21.5019	2.54783	up
PAXBP1	0.00356598	275.998	469.241	1.70016	up
PAXBP1-AS1	0.0199639	10.6	25.9645	2.44948	up
PAXIP1-AS1	6.58087e-05	42.2935	94.6617	2.23821	up
PBX1	1.9198e-30	95.9399	418.38	4.36085	up
PBXIP1	1.63142e-11	291.433	587.538	2.01603	up
PCBP1-AS1	0.00151657	6.94271	26.7364	3.85101	up
PCDH19	0.0228371	5.87993	17.4558	2.9687	up
PCDH9	0.047203	4.0735	13.3893	3.28694	up
PCDHB14	5.4953e-06	14.4432	54.1195	3.74707	up
PCDHGA10	0.00456444	115.041	208.931	1.81614	up
PCDHGA11	0.0147595	4.48973	20.0832	4.47315	up
PCDHGA12	0.0131573	1.49658	10.5317	7.03721	up
PCDHGA6	0.0481477	4.01153	13.2014	3.29088	up
PCDHGA9	0.0255013	4.01153	14.5778	3.63398	up
PCDHGB3	0.00364684	1.49658	13.452	8.98849	up
PCDHGB6	0.0161039	3.05512	13.535	4.43025	up
PCDHGB7	6.33486e-07	19.3491	69.8654	3.61078	up
PCDHGC3	0.00102517	261.147	397.985	1.52399	up
PCGF6	0.00611303	38.4503	71.4922	1.85934	up
PCMTD1	2.4039e-12	431.73	839.989	1.94564	up
PCP2	0.00511276	7.00468	24.1089	3.44183	up
PCSK1N	1.40286e-06	114.129	226.427	1.98395	up
PCSK4	0.0168004	20.0576	51.4075	2.56299	up
PCYOX1	0.000405794	801.692	1580.47	1.97142	up
PDCD4	2.31176e-22	922.073	2059.74	2.23381	up
PDE4C	0.0011985	3.5953	21.5849	6.00364	up
PDE4D	0.000110674	99.0302	175.956	1.77679	up
PDE4DIP	1.95233e-09	824.238	1529.97	1.85623	up
PDE6A	1.31466e-12	0.956403	43.212	45.1818	up
PDGFB	1.00269e-05	68.5678	144.402	2.10597	up
PDK2	4.03844e-10	65.902	179.543	2.7244	up
PDK3	0.00128138	120.044	190.618	1.5879	up
PDK4	2.10213e-62	1.55855	227.301	145.841	up
PDLIM1	5.34548e-10	1785.44	3009.01	1.6853	up
PDPR	4.27302e-05	357.184	542.637	1.51921	up
PDZD2	3.32711e-53	22.6965	320.234	14.1094	up
PDZD7	0.0040286	16.356	41.5443	2.54001	up
PDZK1IP1	1.66627e-25	2.03675	93.5359	45.9241	up
PERP	6.63317e-29	6771.45	15366.7	2.26933	up
PET117	1.98872e-66	117.715	808.391	6.86735	up
PEX1	5.15932e-06	373.319	586.97	1.5723	up
PEX11A	0.000369633	70.6221	130.367	1.84598	up
PEX6	1.00841e-06	263.875	449.682	1.70415	up
PFDN5	5.82107e-07	1127.76	1701.17	1.50846	up
PFKFB4	1.98919e-07	115.723	237.856	2.05539	up
PGAM2	0.000781154	19.8097	51.7003	2.60984	up
PGBD4	0.0315922	30.4273	52.6805	1.73136	up
PGPEP1	0.000351231	94.1067	163.444	1.73679	up
PGRMC2	3.48013e-06	536.808	826.747	1.54012	up
PHACTR2	2.41414e-05	181.51	351.268	1.93525	up
PHF7	0.000285384	102.033	176.56	1.73043	up
PHF8	0.000682267	268.833	455.247	1.69342	up
PHKG2	4.23898e-05	157.707	265.153	1.68131	up
PHLDB1	1.341e-10	958.609	1634.69	1.70527	up
PHOSPHO1	0.000243514	0.478201	13.7855	28.8278	up
PHTF2	2.73461e-06	432.65	682.347	1.57713	up
PI4KA	2.04222e-10	280.788	545.971	1.94442	up
PIANP	0.0261959	2.99315	13.9734	4.66845	up
PIAS1	0.000118523	219.208	342.84	1.564	up
PIDD1	0.000116524	296.729	800.398	2.6974	up
PIFO	0.0107703	6.40253	24.0041	3.74915	up
PIK3C2B	5.08039e-05	111.959	199.731	1.78397	up
PIK3IP1	2.52568e-45	130.104	650.771	5.00193	up
PIK3R1	9.48004e-09	1350.01	2138.11	1.58377	up
PIK3R3	1.8502e-08	61.7666	288.369	4.66869	up
PIM3	2.45118e-13	294.107	618.921	2.10441	up
PITPNM3	2.91968e-05	323.622	674.133	2.08309	up
PKIB	0.00906285	13.1149	36.1845	2.75904	up
PKP1	7.77715e-20	3567.06	7057.25	1.97845	up
PLA2G6	1.0389e-05	65.743	186.737	2.84041	up
PLA2R1	0.000367216	218.765	409.977	1.87406	up
PLCD3	1.76902e-14	817.233	1560.62	1.90964	up
PLCG1	2.18746e-11	902.015	1577.37	1.74872	up
PLD1	2.08753e-23	56.9494	262.277	4.60543	up
PLD3	1.43959e-09	798.566	1342.69	1.68137	up
PLEKHA7	0.000354634	1.49658	16.7887	11.2181	up
PLEKHG6	0.00345764	5.9863	23.0661	3.85315	up
PLEKHH3	6.28874e-10	336.418	623.051	1.85202	up
PLIN4	1.30021e-12	83.1617	236.917	2.84887	up
PLSCR4	0.00584475	10.538	29.9902	2.84591	up
PLXNB1	1.22224e-06	1774.01	4253.8	2.39784	up
PLXNB3	6.57199e-08	254.727	563.423	2.21187	up
PMEL	0.00850894	11.7423	35.7257	3.04249	up
PML	3.33615e-10	400.027	731.893	1.82961	up
PNISR	9.87519e-10	1261.53	2401.73	1.90382	up
PNLIPRP3	0.00723533	85.34	146.007	1.71088	up
PNPLA2	3.46102e-06	456.064	745.052	1.63366	up
PNPLA3	0.000357515	23.4846	59.3336	2.52649	up
PNPLA7	3.70024e-05	1.91281	31.199	16.3106	up
PNRC1	3.03161e-09	292.778	1112.89	3.80114	up
PODXL	0.0304325	19.1632	37.8944	1.97746	up
POGLUT1	1.41792e-06	228.435	395.251	1.73026	up
POLR2J4	0.0420313	29.3294	50.7201	1.72933	up
POMT1	0.000458216	209.564	317.041	1.51286	up
POU2F3	0.040116	2.57692	10.9075	4.23276	up
POU5F1	0.00043278	8.147	31.3869	3.85257	up
PP14571	0.0441175	5.0299	15.0992	3.00189	up
PPAP2A	3.62187e-17	147.691	406.741	2.754	up
PPARGC1B	0.00276837	83.8434	136.58	1.62899	up
PPIEL	0.000563408	36.8298	78.7702	2.13876	up
PPIF	4.53952e-38	365.96	1211.82	3.31133	up
PPL	8.14585e-26	1070.82	2501.85	2.33639	up
PPP1R10	8.12608e-13	563.455	1227.48	2.17848	up
PPP1R12B	9.04895e-06	145.61	258.605	1.77601	up
PPP1R13L	0.000101332	927.846	1432.44	1.54383	up
PPP1R3F	0.0412915	45.455	74.2857	1.63427	up
PPP2R2B	4.56676e-06	92.4418	184.153	1.9921	up
PPP6R2	2.00771e-05	392.181	596.921	1.52206	up
PPT2	0.0395484	43.5422	68.4468	1.57196	up
PPTC7	1.43608e-10	441.089	810.211	1.83684	up
PRDM10	0.0209883	47.0931	76.2054	1.61819	up
PRDM11	4.33777e-06	31.6316	87.0502	2.752	up
PRICKLE4	3.40225e-05	118.238	303.525	2.56707	up
PRKAB2	1.1814e-08	738.083	1209.32	1.63846	up
PRKCA	0.00430668	136.94	229.452	1.67556	up
PRKCD	1.06685e-10	403.525	752.667	1.86523	up
PRKXP1	0.00612522	43.5422	113.013	2.59549	up
PROB1	1.42359e-05	24.6713	71.45	2.89608	up
PROC	0.00700798	2.51495	14.2443	5.66384	up
PRODH	2.75058e-31	47.5362	596.104	12.54	up
PROM2	2.94396e-18	860.421	1779.15	2.06776	up
PRRG2	0.00270874	50.6264	91.6804	1.81092	up
PRRG4	4.13455e-28	122.17	464.282	3.8003	up
PRRT1	0.0210326	20.6598	46.6317	2.25713	up
PRRT2	5.45293e-08	9.04143	52.8261	5.84268	up
PRRT3	0.00586031	25.3974	58.8545	2.31734	up
PRSS22	2.15138e-28	58.8003	302.027	5.13648	up
PRSS8	3.74801e-10	734.081	1258.43	1.71429	up
PRX	0.0348222	52.1054	80.2718	1.54057	up
PSAPL1	0.00138603	1.62052	21.9403	13.539	up
PSCA	6.6559e-06	3.94955	30.6572	7.7622	up
PSMB10	0.00228632	62.4927	107.926	1.72702	up
PSMB9	0.000389172	108.054	183.152	1.69501	up
PSMD5-AS1	6.26978e-06	120.522	225.322	1.86954	up
PSME1	1.22674e-08	635.219	1055.03	1.66089	up
PSORS1C1	0.0160306	28.6828	53.4728	1.86428	up
PSORS1C2	0.0263834	12.0965	27.5913	2.28093	up
PSTPIP2	3.62091e-07	401.638	656.815	1.63534	up
PTCHD4	1.27766e-08	108.727	257.147	2.36506	up
PTEN	1.05023e-06	384.565	632.211	1.64396	up
PTGR2	0.000114752	154.775	256.397	1.65657	up
PTOV1	1.73374e-05	362.825	706.489	1.94719	up
PTOV1-AS1	0.00370163	45.7029	83.7135	1.83169	up
PTPN4	0.000358739	220.429	334.666	1.51825	up
PTPRH	0.0100941	6.04827	20.3338	3.36191	up
PURA	3.18627e-06	352.925	565.639	1.60272	up
PURB	4.15097e-09	653.302	1100.6	1.68467	up
PUS10	0.00444134	70.5777	115.559	1.63733	up
PVRIG	0.0138974	9.16537	24.776	2.70322	up
PVRL4	2.95534e-15	123.817	355.501	2.87118	up
PXMP4	5.83434e-05	134.638	247.763	1.84021	up
PYHIN1	0.000604402	1.01837	14.3069	14.0488	up
PYROXD2	0.00304254	23.8388	52.8057	2.21511	up
QRICH1	1.09573e-176	875.908	8994.09	10.2683	up
RAB11FIP4	0.00056482	206.712	312.622	1.51235	up
RAB24	2.29074e-09	417.065	740.489	1.77548	up
RAB26	1.25271e-09	32.8183	114.183	3.47924	up
RAB30	0.000209001	80.0622	147.572	1.84322	up
RAB3A	0.0127041	17.7286	38.6241	2.17863	up
RAB40B	0.00102965	61.8286	111.137	1.79751	up
RAB40C	5.5981e-08	201.806	378.587	1.87599	up
RABGAP1L	0.000455669	172.548	269.201	1.56015	up
RAC3	0.00166537	159.929	240.649	1.50473	up
RAD51-AS1	0.000983242	15.2136	42.7954	2.81296	up
RALGAPA1	0.0180671	27.0799	50.5744	1.8676	up
RALGDS	6.43831e-15	359.408	771.103	2.14548	up
RALGPS1	0.0130872	43.1084	74.328	1.72421	up
RAMP1	0.000692343	29.5504	66.1324	2.23795	up
RAPGEFL1	2.77779e-14	112.774	322.296	2.85789	up
RASA1	1.72366e-113	1922.2	11215.5	5.83472	up
RASAL2	4.99386e-11	381.555	725.849	1.90235	up
RASD2	0.0175301	7.12862	22.0436	3.09227	up
RASL11B	0.000148691	13.841	45.0267	3.25314	up
RASSF4	2.32912e-14	58.4636	301.795	5.1621	up
RASSF5	9.76594e-16	36.8122	169.511	4.60475	up
RBM26-AS1	0.00101697	20.2879	51.6377	2.54524	up
RBM43	0.00161424	154.28	274.729	1.78072	up
RBM5-AS1	4.75231e-05	16.5863	53.3475	3.21637	up
RBMS3	0.000239075	46.0396	96.8727	2.10412	up
RBP5	0.00419786	10.4141	30.6572	2.94383	up
RC3H1	4.27885e-05	174.072	290.681	1.66989	up
RCAN1	5.53633e-11	508.382	927.437	1.82429	up
RCSD1	2.06556e-05	7.42091	49.97	6.73368	up
RDH16	0.012273	1.49658	10.9701	7.33016	up
RDX	6.20762e-14	810.016	1734.92	2.14184	up
REEP2	4.56356e-11	93.9208	241.11	2.56716	up
REL	0.00136856	119.363	196.208	1.6438	up
REM2	0.0111763	7.66879	22.6277	2.95062	up
REV3L	0.000177281	318.787	516.005	1.61865	up
RFX5	8.30254e-11	257.428	515.293	2.0017	up
RFX7	5.39521e-10	261.245	520.319	1.99169	up
RGL4	3.93007e-06	28.0187	81.5856	2.91182	up
RGS9	0.0293537	7.35893	21.6475	2.94166	up
RHBDF1	0.00328274	265.681	402.671	1.51562	up
RHBDL1	0.00750777	172.496	274.163	1.58939	up
RHOB	1.37369e-10	647.483	1137.14	1.75624	up
RHOV	4.62145e-11	7.25256	60.9809	8.40818	up
RHPN1	0.00010762	32.2161	77.5395	2.40685	up
RIMS2	0.000102631	6.11025	49.4471	8.09249	up
RIN2	4.84051e-25	797.777	1894.08	2.3742	up
RIPK4	4.74854e-08	450.415	761.033	1.68963	up
RIT1	5.36431e-05	195.891	318.46	1.6257	up
RMDN2	0.0444117	38.0341	60.8556	1.60003	up
RNASE4	4.15009e-07	91.2994	193.788	2.12255	up
RND2	0.0105764	2.03675	12.4091	6.09261	up
RNF128	3.67315e-05	56.5508	119.48	2.11279	up
RNF145	2.92765e-14	991.091	1853.88	1.87054	up
RNF150	0.0197202	2.99315	13.452	4.49425	up
RNF152	1.53353e-10	28.0363	109.658	3.91127	up
RNF207	6.57602e-11	44.5606	145.653	3.26864	up
RNF208	0.00488481	17.0025	41.0433	2.41396	up
RNF213	4.57365e-18	1036.87	2117.22	2.04194	up
RNF39	0.00117853	78.6895	136.122	1.72986	up
RNPC3	3.02661e-05	125.951	223.548	1.77488	up
ROM1	0.0137393	18.5786	38.7071	2.08342	up
RORA	0.00963604	48.6341	82.8789	1.70413	up
RPL23AP64	0.00281261	1.97478	14.5778	7.382	up
RPL3L	5.33026e-06	5.57007	35.0368	6.29019	up
RPS6KA5	0.0403658	54.9127	83.6509	1.52334	up
RRAGB	0.000442367	64.9281	120.668	1.85849	up
RRAGD	1.75527e-07	51.3349	131.471	2.56104	up
RRM2B	1.15457e-05	1208.99	2148.4	1.77701	up
RSC1A1	0.0202221	36.2896	63.0666	1.73787	up
RSRP1	1.8485e-05	157.042	323.505	2.05999	up
S100A4	6.06725e-05	8.02305	35.8918	4.47358	up
S1PR5	1.5496e-47	202.046	898.548	4.44724	up
SAA1	5.44087e-23	170.069	518.589	3.04929	up
SAA2	1.62988e-14	6.23419	73.556	11.7988	up
SALL2	2.01718e-09	47.9256	141.671	2.95606	up
SAMD12	0.00650651	95.692	148.47	1.55154	up
SAMD9L	7.74146e-06	89.2007	177.334	1.98803	up
SAMHD1	0.00556857	138.065	244.531	1.77113	up
SAP25	0.0100788	10.7239	27.9875	2.60982	up
SATB1	0.00102027	130.689	206.468	1.57984	up
SCAPER	0.00287445	117.928	182.714	1.54937	up
SCARA3	3.14784e-09	159.035	366.889	2.30697	up
SCARF2	0.00106748	11.7423	36.017	3.06729	up
SCARNA17	0.0131166	9.70554	25.8188	2.66021	up
SCART1	0.00406149	15.7982	40.0005	2.53196	up
SCD5	4.09549e-36	240.425	857.198	3.56534	up
SCN2A	0.0168806	28.1427	53.0563	1.88526	up
SCN4B	6.58059e-24	14.3192	141.337	9.87046	up
SCNN1D	0.00172147	36.4756	103.983	2.85076	up
SCOC-AS1	0.0280748	7.42091	20.5216	2.76538	up
SCPEP1	3.9816e-39	672.624	2040.88	3.03421	up
SCRN3	0.00191719	149.4	237.397	1.589	up
SDCBP	8.18771e-12	451.397	855.735	1.89575	up
SDCBP2-AS1	0.000538753	23.8213	59.2914	2.48901	up
SDF2	0.00296109	129.334	195.247	1.50964	up
SDPR	0.00727613	23.3606	48.8223	2.08994	up
SEC31B	1.42654e-24	65.681	361.254	5.50013	up
SECTM1	1.76186e-09	22.5106	92.4101	4.10518	up
SELM	7.33859e-08	121.523	251.515	2.06968	up
SEMA3C	3.78704e-09	866.876	1426.44	1.6455	up
SEMA3E	3.71235e-06	3.65727	30.2611	8.27422	up
SEMA3F	5.64553e-26	1010.36	2377.71	2.35332	up
SEMA3G	0.000313308	5.09187	26.132	5.1321	up
SEMA4G	0.00135065	26.1679	59.2914	2.26581	up
SEMA5B	0.00145697	4.19744	27.7996	6.62299	up
SEMA6D	6.90274e-05	11.1401	42.1488	3.7835	up
SENP5	0.000102263	291.406	442.697	1.51918	up
SEPT4	4.99262e-08	13.2389	62.8787	4.74955	up
SERINC4	0.00242159	10.0598	42.7109	4.2457	up
SERPINA3	1.49307e-15	82.6391	392.661	4.75152	up
SERPINB13	3.21862e-33	79.522	395.249	4.97031	up
SERPINB3	2.00301e-11	6.04827	58.9782	9.75125	up
SERPINF1	1.20043e-12	109.949	532.202	4.84044	up
SERPINF2	0.00161022	24.379	105.568	4.33027	up
SESN1	3.55108e-07	487.297	787.331	1.61571	up
SESN3	1.37217e-08	370.051	742.745	2.00714	up
SETBP1	0.0102745	80.8678	124.757	1.54272	up
SEZ6L2	2.10753e-14	254.727	570.726	2.24054	up
SFT2D2	0.0132689	10.8303	28.5512	2.63623	up
SFTPD	0.000260243	2.51495	20.2508	8.05215	up
SFXN5	0.000124166	182.608	294.019	1.61011	up
SGK1	1.71634e-77	34.8375	525.281	15.0781	up
SGK2	0.000295052	7.89911	53.3053	6.74827	up
SGPP2	0.00851667	31.4457	61.7325	1.96315	up
SGSH	6.96065e-05	136.409	267.134	1.95832	up
SGSM2	0.00213889	424.468	647.907	1.5264	up
SH2B1	1.0598e-05	219.163	584.026	2.6648	up
SH2D3C	0.0191536	1.97478	11.0531	5.59716	up
SH3BP1	0.00751227	297.312	466.843	1.57022	up
SH3BP5-AS1	0.0336949	68.9664	134.056	1.94379	up
SH3GL3	0.00798903	6.77436	21.6475	3.1955	up
SHF	0.000522461	10.1837	35.0994	3.44662	up
SHMT1	7.25222e-06	240	394.875	1.64531	up
SHPRH	0.000325368	110.569	207.7	1.87846	up
SHROOM2	4.71232e-06	205.349	352.851	1.7183	up
SIAE	0.000193097	249.041	388.411	1.55963	up
SIDT2	0.00158924	151.844	231.14	1.52222	up
SIN3B	1.35025e-06	376.941	610.121	1.61861	up
SIPA1L2	2.54986e-05	27.4785	75.6636	2.75355	up
SIRPB2	0.0183176	109.206	165.091	1.51174	up
SIX5	2.14875e-05	170.636	291.055	1.70571	up
SKA2	7.91124e-05	352.163	530.102	1.50527	up
SLC12A4	6.821e-30	570.335	1539.39	2.6991	up
SLC12A5	0.0155476	3.1171	13.7855	4.42254	up
SLC15A2	0.0235466	28.2666	51.8052	1.83273	up
SLC16A12	1.59171e-21	10.2457	128.324	12.5246	up
SLC16A2	5.36086e-10	195.431	714.968	3.65842	up
SLC17A5	6.84248e-08	86.19	195.144	2.26411	up
SLC22A20	0.0489606	4.5517	14.3273	3.14768	up
SLC22A23	3.48234e-13	360.541	737.132	2.04452	up
SLC22A5	7.30041e-06	159.805	282.296	1.7665	up
SLC25A20	0.00165026	49.4841	92.0969	1.86114	up
SLC25A40	7.6795e-05	113.562	199.564	1.75731	up
SLC26A1	0.00164582	33.7127	70.1363	2.08041	up
SLC26A10	0.00560143	1.08035	10.7196	9.92239	up
SLC26A11	1.03783e-06	105.601	212.098	2.00849	up
SLC26A2	5.45436e-07	237.122	415.772	1.75341	up
SLC26A6	0.00191621	331.087	592.452	1.78941	up
SLC26A7	0.0175199	6.52648	20.0629	3.07407	up
SLC27A3	6.44966e-06	67.2571	144.444	2.14764	up
SLC29A3	0.0494721	25.6453	43.4829	1.69555	up
SLC2A11	0.00229143	97.233	161.586	1.66185	up
SLC2A12	1.78437e-11	33.0662	126.634	3.82972	up
SLC2A6	0.00590375	36.9538	69.2813	1.87481	up
SLC30A4	0.0255441	42.5238	70.3038	1.65328	up
SLC31A2	1.84267e-08	156.52	315.814	2.01772	up
SLC35A5	3.14726e-06	312.526	509.183	1.62925	up
SLC35D1	2.32788e-11	334.656	654.839	1.95675	up
SLC35E2	0.00636279	163.135	274.224	1.68096	up
SLC39A10	1.14925e-09	136.843	300.547	2.19629	up
SLC39A11	0.00497244	99.3669	153.161	1.54137	up
SLC44A2	2.03946e-07	732.53	1150.61	1.57073	up
SLC44A3	0.016605	29.7807	53.9942	1.81306	up
SLC46A1	7.53833e-16	138.615	377.336	2.7222	up
SLC46A3	0.000424094	7.73077	30.3441	3.9251	up
SLC47A2	2.06961e-46	98.9331	561.298	5.67352	up
SLC4A11	4.62937e-05	110.861	198.291	1.78864	up
SLC52A1	8.70722e-08	12.0965	58.9782	4.87563	up
SLC6A6	6.79633e-05	349.498	525.972	1.50494	up
SLC7A6	3.14874e-09	423.777	746.098	1.76059	up
SLC7A7	1.2003e-09	7.54485	56.2255	7.45217	up
SLC7A8	0.00010982	84.5695	156.289	1.84806	up
SLC9A3	2.10163e-11	32.9598	127.55	3.86987	up
SLC9A3R1	6.9445e-08	155.041	304.134	1.96164	up
SLC9A5	0.0223352	43.7725	76.7675	1.75378	up
SLC9A9	0.000621582	52.4153	101.67	1.93971	up
SLCO3A1	5.00029e-11	158.769	353.664	2.22754	up
SLITRK5	2.27724e-19	29.9935	167.427	5.58211	up
SMARCD2	6.43595e-09	864.777	1410.05	1.63053	up
SMARCD3	0.00227424	84.7998	140.44	1.65614	up
SMPD1	1.48114e-06	131.813	251.745	1.90986	up
SMPDL3A	0.00297841	44.3922	95.7687	2.15733	up
SNCG	2.70839e-11	96.3118	247.909	2.57402	up
SNHG21	0.0441795	8.08502	20.0629	2.48148	up
SNN	7.30354e-26	176.126	569.747	3.23488	up
SNRPA1	0.00714865	50.6089	96.5173	1.90712	up
SNX21	0.00205424	135.258	206.718	1.52833	up
SNX27	1.36632e-08	182.13	357.919	1.96518	up
SOD2	7.88964e-19	421.713	1276.96	3.02802	up
SOGA1	0.0214344	227.744	401.094	1.76116	up
SORBS2	0.000647882	48.1115	94.4957	1.9641	up
SORCS2	6.41258e-09	1.49658	34.0989	22.7846	up
SOWAHB	0.00531268	19.9337	45.6734	2.29127	up
SOX4	7.32368e-08	361.417	614.48	1.7002	up
SP110	0.000923857	114.492	183.923	1.60643	up
SPACA6P	0.000541086	18.8089	50.1987	2.66887	up
SPARC	4.66054e-06	798.513	1890.93	2.36806	up
SPATA18	1.78487e-05	310.95	489.516	1.57426	up
SPEG	9.01507e-05	311.942	506.343	1.6232	up
SPG7	0.000780737	253.77	518.062	2.04146	up
SPIN2B	0.0189982	5.69402	17.8519	3.13521	up
SPIN3	0.00340514	88.7845	141.816	1.59731	up
SPINK5	2.54293e-05	28.1602	75.0373	2.66465	up
SPIRE2	6.90197e-05	14.5495	49.1355	3.37712	up
SPRR1B	0.00119132	17.5603	78.7483	4.48446	up
SPSB3	5.1065e-05	288.873	468.157	1.62063	up
SPTSSA	2.11616e-14	549.684	1091.78	1.98619	up
SRD5A1	4.95531e-07	89.2007	201.505	2.25901	up
SREBF1	2.09105e-17	1864.8	3607.26	1.9344	up
SRGAP3	6.12139e-11	215.471	448.722	2.08252	up
SRP14-AS1	0.0229562	26.77	49.5942	1.8526	up
SRRM2	3.7104e-05	6210.62	11317.2	1.82223	up
SRRT	3.42135e-06	419.216	653.436	1.55871	up
SRSF5	1.05196e-08	1055.23	1695.47	1.60673	up
SS18L1	5.00248e-06	456.064	876.188	1.92119	up
SSBP2	7.80395e-11	265.371	531.249	2.00191	up
SSUH2	0.00731129	2.51495	13.9311	5.53932	up
ST6GALNAC2	1.84759e-08	1469.39	2292.3	1.56004	up
STAC3	0.000513042	8.74914	32.3467	3.69713	up
STAG3L5P-PVRIG2P-PILRB	7.07294e-10	86.3139	214.142	2.48096	up
STARD13	7.69279e-08	68.7361	167.281	2.43367	up
STARD4-AS1	0.00608788	13.5312	34.8912	2.57858	up
STARD5	8.29756e-18	71.9503	254.31	3.53452	up
STARD9	1.19164e-06	53.54	129.533	2.41936	up
STAT2	1.16458e-06	336.799	565.092	1.67783	up
STAT3	3.25755e-10	1009.18	1702.21	1.68672	up
STAT5A	8.78735e-05	7.79274	33.9314	4.35423	up
STAT6	1.50346e-07	948.311	1466.5	1.54643	up
STEAP3	1.63802e-14	294.931	647.14	2.19421	up
STK36	0.00242308	156.653	253.599	1.61886	up
STOM	4.99876e-24	1599.06	3530.45	2.20782	up
STON2	1.55335e-19	420.775	981.598	2.33283	up
STRC	0.0030426	0.956403	11.7624	12.2986	up
STX12	1.90071e-10	356.697	672.522	1.88541	up
STX19	0.0253426	3.40938	13.9107	4.08014	up
SUGP2	1.18655e-07	805.322	1263.22	1.56859	up
SULF2	9.51719e-28	2671.02	7981.5	2.98818	up
SULT1A2	0.00165411	1.49658	14.1816	9.47606	up
SULT1E1	0.00894902	0.478201	12.8257	26.8206	up
SUMO2	1.40157e-07	288.945	504.572	1.74626	up
SUN1	1.41509e-08	1316.59	2080.9	1.58052	up
SUOX	0.010212	86.1632	130.701	1.5169	up
SUV420H2	0.000725295	165.65	261.441	1.57827	up
SVIL	1.17422e-16	334.859	752.98	2.24865	up
SYCP2	0.0199393	15.8602	48.4669	3.05588	up
SYNC	0.000250872	9.28931	38.0823	4.09958	up
SYNE2	7.55689e-27	481.63	1468.74	3.04952	up
SYNE4	0.00275164	7.06665	25.5479	3.61528	up
SYNGR1	1.96353e-05	8.91748	51.409	5.76497	up
SYNPO	2.3985e-20	375.231	899.721	2.39778	up
SYNPO2	7.24928e-05	13.5312	46.7366	3.454	up
SYT15	0.00889567	14.5495	35.0368	2.40811	up
SYT8	3.21482e-18	38.7602	180.293	4.65151	up
SYTL2	0.00240832	50.0511	92.2425	1.84297	up
TACSTD2	2.13051e-89	1414.58	6871.41	4.85757	up
TAGLN	5.72047e-08	114.483	243.152	2.1239	up
TAOK2	1.71759e-07	402.604	672.043	1.66924	up
TAPBP	2.53115e-21	513.571	1203.56	2.34351	up
TAPBPL	1.51623e-07	30.5512	95.977	3.14151	up
TAPSAR1	0.0049814	12.3888	33.5352	2.70689	up
TBC1D17	0.000283892	166.146	272.431	1.63971	up
TBC1D32	0.000201631	32.5084	76.6642	2.35829	up
TBC1D8B	0.00471902	117.388	178.648	1.52186	up
TBC1D9	3.17215e-06	298.951	491.708	1.64478	up
TBX6	0.0315344	15.9222	33.139	2.08132	up
TCEA2	2.66194e-14	138.092	355.811	2.57662	up
TCEAL1	4.0527e-09	132.991	283.882	2.1346	up
TCF7L2	0.00295914	109.967	170.554	1.55096	up
TCIRG1	9.15445e-06	446.341	730.141	1.63584	up
TCP11L2	0.0126868	38.5743	68.5313	1.7766	up
TDRD6	0.039368	15.5679	44.4834	2.85738	up
TENC1	3.10704e-06	58.2777	182.691	3.13483	up
TENM2	3.15095e-13	4489.83	17994.6	4.00787	up
TERT	1.56463e-109	1693.08	9698.16	5.72811	up
TESK2	0.00459926	70.4362	148.679	2.11084	up
TFAP2C	9.92212e-06	7.00468	37.7065	5.38305	up
TFAP2E	0.0147085	6.58845	20.2085	3.06726	up
TFCP2L1	2.0244e-25	87.7485	403.824	4.60205	up
TFPI	3.61524e-20	27.3722	163.381	5.96887	up
TGFBR3	1.05852e-12	29.9491	239.442	7.99497	up
TGM1	0.00517263	12.2205	32.4297	2.65372	up
TGM5	2.81554e-05	1	14.1816	14.1816	up
THAP7-AS1	0.0129433	20.1196	43.3576	2.15499	up
THBD	6.40979e-07	394.306	639.921	1.62291	up
THBS2	0.0123473	5.9863	19.9376	3.33054	up
THBS3	9.29974e-05	267.966	554.058	2.06765	up
THEM6	0.000175247	187.93	308.052	1.63918	up
THOC2	2.91334e-280	1280.42	25215.5	19.6932	up
THRB	0.000231626	72.1011	135.476	1.87898	up
TIGD7	0.0262038	53.0618	83.8387	1.58002	up
TIMP2	2.28146e-10	597.123	1053.17	1.76374	up
TINCR	0.000227919	6.04827	29.01	4.7964	up
TJP3	0.000968087	1.01837	25.9863	25.5175	up
TKT	2.09233e-11	5830.28	9498.81	1.62922	up
TLCD2	8.70573e-06	74.4033	153.516	2.0633	up
TLE3	8.49319e-08	262.661	466.887	1.77753	up
TLE4	0.00037636	106.044	180.481	1.70194	up
TLR3	0.000737267	65.9464	157.96	2.39528	up
TLR5	0.0256298	11.0782	26.215	2.36636	up
TM4SF1	5.94498e-13	70.525	259.209	3.67542	up
TMCC2	0.00664531	75.9175	132.307	1.74278	up
TMEM109	0.000353397	206.987	316.374	1.52847	up
TMEM132A	1.65405e-35	596.335	1746.26	2.92832	up
TMEM135	1.47523e-06	206.872	382.779	1.85031	up
TMEM139	0.00137114	119.92	190.347	1.58728	up
TMEM143	2.46239e-06	61.7934	141.148	2.28419	up
TMEM144	1.71743e-05	66.4071	176.08	2.65152	up
TMEM159	1.90138e-08	206.031	393.77	1.91122	up
TMEM175	1.46753e-06	140.129	263.631	1.88135	up
TMEM178A	1.00051e-06	6.58845	40.6675	6.17255	up
TMEM180	0.0248669	31.5872	60.0211	1.90017	up
TMEM183A	0.011584	35.1029	63.588	1.81147	up
TMEM184A	2.2121e-06	419.73	665.618	1.58582	up
TMEM187	0.0311974	46.7657	74.8916	1.60142	up
TMEM189	6.13611e-12	414.736	797.402	1.92268	up
TMEM19	3.91368e-11	110.604	268.804	2.43033	up
TMEM198B	0.000515212	159.274	455.725	2.86126	up
TMEM229B	0.0026964	11.3261	32.8681	2.90199	up
TMEM245	4.41886e-06	654.178	1031.09	1.57616	up
TMEM254-AS1	0.0104521	14.4876	34.4528	2.37809	up
TMEM255A	0.0096646	6.34056	41.9201	6.61142	up
TMEM30A	9.25117e-08	1391.63	2371.91	1.70441	up
TMEM38A	0.00166977	68.0008	118.209	1.73834	up
TMEM50B	7.90483e-07	187.009	336.229	1.79793	up
TMEM56	0.0367537	23.3606	42.4823	1.81854	up
TMEM63B	3.76427e-13	861.475	1586.38	1.84147	up
TMEM63C	2.72809e-11	17.5603	89.2816	5.0843	up
TMEM79	0.000108216	159.265	262.068	1.64549	up
TMEM80	6.75021e-06	83.5511	169.032	2.0231	up
TMEM86A	0.00127873	4.5517	22.0233	4.83847	up
TMEM91	0.00311952	23.7149	52.2421	2.20292	up
TMEM9B-AS1	0.0141979	33.4204	60.0211	1.79594	up
TMOD2	6.98391e-05	288.563	442.883	1.53479	up
TMOD4	0.0264514	3.47135	13.4097	3.86296	up
TMPRSS4	1.12689e-09	14.1333	73.8488	5.22516	up
TMPRSS9	0.00560599	2.45298	14.5152	5.91736	up
TMTC2	1.16461e-05	66.655	141.232	2.11886	up
TMTC3	9.1744e-10	409.618	744.141	1.81667	up
TNFAIP3	2.82617e-05	331.45	510.143	1.53913	up
TNFRSF14	0.0433577	52.628	80.0839	1.5217	up
TNFRSF21	2.53361e-36	933.736	2606.26	2.79122	up
TNFRSF25	0.00912969	142.706	251.742	1.76406	up
TNFSF10	8.38636e-61	72.1806	580.049	8.03607	up
TNFSF11	4.84978e-05	2.99315	24.3798	8.14521	up
TNIK	0.0322299	11.8662	26.3402	2.21976	up
TNKS1BP1	1.20901e-19	1781.54	3604.27	2.02312	up
TNNI2	6.17225e-06	6.11025	36.017	5.89453	up
TNPO2	4.45265e-07	839.903	1291.74	1.53796	up
TNRC6A	4.14883e-06	486.925	755.173	1.5509	up
TNRC6B	6.38049e-15	195.156	468.306	2.39965	up
TNS3	2.76333e-09	232.429	463.553	1.99439	up
TOB1	3.36019e-05	577.88	962.258	1.66515	up
TOM1	1.6357e-05	193.721	324.468	1.67492	up
TOP3B	2.01353e-06	156.316	284.381	1.81927	up
TOR1AIP2	7.21688e-08	373.115	757.44	2.03004	up
TP53INP1	4.53675e-31	388.569	1145.29	2.94746	up
TP53INP2	7.7549e-15	135.825	358.42	2.63884	up
TP73	4.42839e-22	73.4737	292.787	3.98492	up
TPM1	1.07567e-20	1031.28	2209.02	2.14203	up
TPP1	2.81522e-05	568.147	857.17	1.50871	up
TPST2	2.68863e-11	211.459	448.849	2.12263	up
TRAFD1	6.34791e-14	287.979	740.535	2.57149	up
TRANK1	6.44316e-06	60.1905	133.641	2.22031	up
TRAPPC6A	1.98813e-15	52.1054	194.622	3.73516	up
TRERF1	1.73082e-09	203.702	404.633	1.9864	up
TREX1	0.000188904	70.9939	133.078	1.87449	up
TRHDE	0.00661398	47.8636	83.5882	1.74638	up
TRIM16	0.000591416	95.4793	162.338	1.70024	up
TRIM22	8.65292e-36	523.588	1635.89	3.12439	up
TRIM29	1.86967e-50	1256.59	4177.99	3.32487	up
TRIM35	1.58022e-07	441.161	732.045	1.65936	up
TRIM45	0.000267499	59.2165	116.081	1.96027	up
TRIM46	0.00111992	30.9231	65.9023	2.13117	up
TRIM52	1.82466e-05	74.9083	151.91	2.02794	up
TRIM56	3.67066e-07	187.425	395.565	2.11052	up
TRIM62	0.00116017	54.7619	101.482	1.85316	up
TRIM66	1.73538e-22	30.6132	184.256	6.01886	up
TRIT1	0.000213599	245.455	371.118	1.51196	up
TRMT10A	0.0217998	72.4554	109.991	1.51805	up
TRNP1	1.04944e-18	336.303	800.325	2.37977	up
TRPV1	0.00684859	34.6072	65.3809	1.88923	up
TSC1	9.16216e-05	241.86	375.833	1.55393	up
TSC22D2	2.90352e-104	573.681	3581.77	6.24348	up
TSC22D3	1.72461e-08	1816.99	3078.34	1.69419	up
TSHZ2	0.0105728	3.53332	17.4354	4.93456	up
TSNAXIP1	0.0308811	6.58845	18.6239	2.82675	up
TSPAN10	0.0194717	18.8709	38.311	2.03016	up
TSPYL2	4.63414e-15	332.619	720.174	2.16516	up
TSPYL4	6.36814e-05	207.572	333.476	1.60656	up
TSSK3	0.000841215	31.8443	86.0482	2.70215	up
TSSK4	0.0372798	8.147	20.459	2.51124	up
TTC14	6.62771e-06	348.231	548.409	1.57484	up
TTC18	5.02423e-12	35.3952	157.894	4.46089	up
TTC28	0.000394247	1.97478	17.7893	9.00826	up
TTC28-AS1	5.17294e-11	55.6212	173.307	3.11584	up
TTC3	1.46442e-07	778.181	1226.94	1.57667	up
TTC30A	0.0320358	31.7999	54.8914	1.72615	up
TTC38	0.00542382	68.2311	112.515	1.64903	up
TTC3P1	0.00324552	110.445	170.617	1.54481	up
TUBD1	0.00803233	45.9332	79.896	1.7394	up
TXNDC16	0.00017346	78.4592	145.487	1.8543	up
TYMSOS	2.4983e-05	23.1747	67.1957	2.89952	up
UAP1L1	0.00757405	33.6508	78.9988	2.34761	up
UBA7	3.33493e-16	56.3648	208.135	3.69264	up
UBB	7.8366e-07	1022.7	1535.97	1.50188	up
UBE2Q2P1	0.0202833	7.19059	20.3964	2.83654	up
UBE2V1	0.0175967	25.3354	48.2383	1.90399	up
UBR3	6.15679e-08	324.038	566.287	1.74759	up
UCN2	7.4697e-15	82.6835	255.122	3.08553	up
UGT1A6	8.20334e-09	5.15384	45.7987	8.88632	up
ULK1	2.20609e-10	426.452	998.526	2.34147	up
UNC13D	0.0127421	27.7264	53.2645	1.92107	up
UNC5B	2.0329e-27	219.084	686.14	3.13186	up
UNC5C	9.71114e-06	0.478201	64.3818	134.633	up
UNC5CL	0.000535492	9.70554	33.8687	3.48963	up
UNKL	0.00121722	112.375	180.378	1.60514	up
USH1G	1.93373e-07	15.7538	65.5484	4.16079	up
USP2	1.09706e-31	25.4594	217.416	8.53972	up
USP31	8.93228e-17	364.676	814.628	2.23384	up
USP49	0.0015103	141.873	226.862	1.59905	up
VAMP1	0.00583504	38.1581	70.6577	1.85171	up
VAMP5	0.00751439	14.7354	35.6209	2.41736	up
VAMP8	2.7757e-06	391.756	624.263	1.5935	up
VANGL2	5.66644e-10	10.3077	64.7138	6.27821	up
VASH1	0.000214299	20.4295	55.3706	2.71033	up
VAV3	2.36666e-48	29.8251	326.283	10.9399	up
VGLL3	0.0012145	392.12	730.852	1.86385	up
VILL	0.000104572	1.97478	39.2489	19.8751	up
VIPR1	7.78301e-16	28.5589	142.88	5.00298	up
VPS13A	8.96944e-23	511.455	1234.03	2.41278	up
VPS13B	7.58338e-07	255.559	505.932	1.97971	up
VPS13C	3.85354e-10	333.354	627.119	1.88124	up
VPS13D	5.36693e-07	779.12	1233.74	1.58351	up
VPS53	7.43464e-06	206.908	351.538	1.69901	up
VSIG10L	0.00544181	19.9957	44.9845	2.24971	up
VSNL1	0.000491877	21.8641	55.3706	2.53249	up
VSTM2L	8.47554e-05	13.903	46.3405	3.33313	up
VWA1	1.80305e-21	116.263	385.01	3.31155	up
VWA3B	0.00936751	1.62052	11.241	6.93668	up
VWA7	0.0013063	20.9077	51.2211	2.44987	up
VWCE	3.82431e-12	9.28931	80.2922	8.6435	up
WBP1L	1.863e-06	389.959	691.565	1.77343	up
WBP5	1.22788e-08	432.11	744.723	1.72346	up
WDR19	7.83387e-05	193.394	310.325	1.60463	up
WDR37	6.3128e-07	186.062	339.086	1.82244	up
WDR52	0.00497663	47.7397	100.772	2.11086	up
WDR7	0.000439138	160.7	254.374	1.58291	up
WDR81	3.27122e-15	179.27	447.305	2.49515	up
WDR90	0.0154293	76.0506	116.477	1.53157	up
WDR91	4.73065e-15	461.015	1036.84	2.24904	up
WDTC1	2.93633e-07	492.372	797.174	1.61905	up
WHAMM	0.00165986	104.459	167.593	1.60439	up
WNT2B	0.00211042	12.4508	35.8918	2.88269	up
WNT4	9.48653e-56	12.2205	277.23	22.6857	up
WNT9A	0.0316212	16.9405	34.3901	2.03005	up
WWOX	0.00682217	31.2153	60.126	1.92617	up
XAF1	0.000133288	26.4777	67.0078	2.53072	up
XIST	1.02565e-08	1171.26	1926.94	1.64519	up
XPNPEP3	2.38141e-06	65.6986	146.028	2.2227	up
XRN1	5.90629e-06	274.457	484.722	1.76611	up
YBEY	0.0115807	60.8546	97.8529	1.60798	up
YBX2	0.00366448	2.09872	14.0564	6.69759	up
YLPM1	1.28121e-07	355.997	603.804	1.69609	up
YPEL2	0.00335773	46.1016	85.486	1.8543	up
YPEL3	4.11516e-21	164.72	488.68	2.96673	up
YPEL4	4.40252e-11	20.8281	97.7276	4.6921	up
ZBED5-AS1	0.000329802	52.1674	104.047	1.99449	up
ZBED6	0.0116333	68.0803	149.66	2.19828	up
ZBTB16	9.53013e-11	105.938	263.07	2.48325	up
ZBTB18	0.0071337	102.776	156.123	1.51906	up
ZBTB3	0.0411673	14.1333	29.4061	2.08063	up
ZBTB47	0.000968094	77.3169	135.08	1.7471	up
ZBTB7C	5.84095e-05	1	13.2641	13.2641	up
ZC3H12A	3.50746e-11	399.797	756.234	1.89155	up
ZC3H12C	5.25899e-06	282.126	461.256	1.63493	up
ZC3H4	0.000492865	166.943	331.221	1.98404	up
ZCCHC11	1.06467e-06	600.851	935.797	1.55745	up
ZCCHC2	0.000435692	187.842	288.637	1.5366	up
ZCCHC6	1.87062e-06	379.845	610.831	1.60811	up
ZDHHC1	0.0176407	65.5302	100.751	1.53748	up
ZFC3H1	2.51852e-06	629.798	956.253	1.51835	up
ZFP14	0.00626562	7.54485	24.1919	3.20642	up
ZFP36	0.000515705	515.529	1107.13	2.14757	up
ZFP36L2	1.17723e-11	2258.95	3783.56	1.67492	up
ZMAT3	5.38498e-14	988.756	2306.33	2.33256	up
ZMIZ1	4.15272e-09	723.684	1202.68	1.66189	up
ZMYM3	1.34769e-09	381.758	691.437	1.81119	up
ZMYM6	0.000544929	195.431	298.085	1.52527	up
ZNF10	0.0349244	47.4298	74.8916	1.579	up
ZNF136	0.0310747	52.8759	82.6706	1.56348	up
ZNF141	0.0150587	20.5978	42.2944	2.05335	up
ZNF189	8.69394e-111	233.066	1945.72	8.34835	up
ZNF219	2.03509e-11	634.121	1146.98	1.80877	up
ZNF223	0.0106598	32.7563	61.4819	1.87695	up
ZNF224	0.012587	11.6183	29.1556	2.50944	up
ZNF234	0.00312709	70.2059	118.584	1.68909	up
ZNF248	5.52361e-05	88.4127	165.111	1.86751	up
ZNF266	0.000343338	196.511	316.102	1.60857	up
ZNF277	2.06747e-06	243.277	413.958	1.70159	up
ZNF296	0.024544	39.3448	83.1906	2.1144	up
ZNF302	4.24496e-06	142.431	258.563	1.81535	up
ZNF337	8.33724e-06	549.418	826.682	1.50465	up
ZNF345	0.00156797	14.0713	39.2285	2.78783	up
ZNF362	1.349e-08	126.385	291.91	2.30969	up
ZNF383	0.0168932	54.0802	86.8201	1.6054	up
ZNF395	6.70408e-06	516.219	787.166	1.52487	up
ZNF404	0.00150567	61.3947	109.928	1.79052	up
ZNF425	0.015645	24.317	47.4459	1.95114	up
ZNF467	5.08203e-14	35.1473	147.217	4.18857	up
ZNF483	2.79976e-07	10.9542	54.2025	4.94809	up
ZNF488	4.64262e-17	56.3297	224.152	3.97929	up
ZNF493	0.00157219	47.8636	90.3244	1.88712	up
ZNF514	0.031503	59.9601	90.1569	1.50361	up
ZNF517	0.00330317	65.0964	123.712	1.90045	up
ZNF540	2.71952e-10	10.6	67.4665	6.36478	up
ZNF546	0.0251932	11.1401	26.5281	2.38131	up
ZNF552	0.00446549	43.4978	78.7702	1.8109	up
ZNF581	7.32268e-12	272.376	558.691	2.05118	up
ZNF585B	0.00149073	80.1685	140.481	1.75232	up
ZNF589	0.000987843	139.562	217.854	1.56099	up
ZNF596	0.00185244	11.9726	35.2451	2.94381	up
ZNF605	2.80998e-09	135.904	292.412	2.1516	up
ZNF608	2.67702e-73	43.1084	541.508	12.5615	up
ZNF630	0.0112788	18.4371	40.6471	2.20464	up
ZNF652	4.78909e-11	101.28	253.142	2.49943	up
ZNF692	0.0434859	317.61	499.041	1.57124	up
ZNF717	0.03588	47.846	75.5383	1.57878	up
ZNF750	1.45294e-09	8.6252	58.6447	6.79923	up
ZNF75D	0.000928326	88.3951	150.45	1.70202	up
ZNF767P	0.00742493	76.5464	153.806	2.00932	up
ZNF783	0.00050871	113.332	186.445	1.64513	up
ZNF789	0.00691393	14.0094	34.9742	2.49649	up
ZNF793	0.00211138	50.9807	93.265	1.82942	up
ZNF812	2.5612e-08	7.25256	49.0932	6.76908	up
ZNF814	0.000322813	48.9883	99.605	2.03324	up
ZNF83	2.31794e-05	410.326	625.096	1.52341	up
ZNF846	0.0241674	62.4751	94.9953	1.52053	up
ZNF862	4.98403e-07	121.32	289.428	2.38566	up
ZNF91	0.00213121	117.822	184.654	1.56724	up
ZNFX1	5.87013e-07	624.335	977.387	1.56549	up
ZNRF2	1.11978e-07	226.495	409.306	1.80713	up
ZRANB2-AS1	0.000915365	21.6162	53.4102	2.47084	up
ZSCAN16-AS1	0.0378486	11.7867	28.0501	2.37981	up
ZSCAN20	0.0117175	34.1465	62.2116	1.8219	up
ZSCAN23	0.0497899	15.8158	30.8451	1.95027	up
ZSCAN4	1.91418e-05	10.3077	42.6279	4.13555	up
ZSWIM8	2.2323e-05	388.656	590.244	1.51868	up
ZZEF1	0.000160895	242.241	373.812	1.54314	up
*: confirmed by RT-rtPCR in three biological replicates

## Sheet: ON VS OFF DOWN
Table S4b: Down regulated genes in induced (ON) HBEC CDC6 Tet-ON cells
GENE ID	P-VALUE	OFF	ON	FOLD CHANGE	UP/DOWN
AADAC	0.00330231	62.8738	31.0534	0.4939	down
AADAT	2.12047e-05	79.4156	30.3237	0.381835	down
AAED1	0.0161146	109.595	72.0137	0.657089	down
AAGAB	8.42493e-06	687.606	377.839	0.549499	down
AARS	3.43637e-23	2232.6	995.406	0.445851	down
AASDH	0.000942651	248.235	162.756	0.655652	down
AATF	1.78905e-05	578.286	341.629	0.590762	down
ABCC3	2.06487e-14	203.95	60.3342	0.295829	down
ABCC4	0.000335403	159.256	68.8648	0.432416	down
ABCE1	8.88765e-06	802.205	529.306	0.659813	down
ABCG1	5.75179e-10	791.986	441.173	0.557046	down
ABTB2	0.00017632	99.1541	46.4235	0.468195	down
ACAT2	0.00428968	263.794	165.467	0.627256	down
ACBD7	0.00107273	21.8641	4.44223	0.203175	down
ACD	0.000172941	212.53	124.693	0.586705	down
ACER3	6.43539e-07	158.698	70.0533	0.441425	down
ACN9	0.0011206	140.58	81.9191	0.582722	down
ACOT9	8.08684e-07	401.78	231.433	0.57602	down
ACP1	3.71308e-06	564.445	344.78	0.61083	down
ACSL3	1.02483e-13	2849.57	1524.41	0.53496	down
ACSS2	5.04921e-06	991.41	658.484	0.664189	down
ACTL6A	1.68801e-08	477.565	260.692	0.545878	down
ACTN1	1.2652e-07	4069.23	2711.16	0.666259	down
ACTR3	3.84032e-07	2080.6	1336.77	0.642491	down
ACTR3B	0.000268216	66.6106	27.0699	0.406391	down
ACY1	0.0176798	58.4636	32.9308	0.56327	down
ADAM23	0.0220521	64.6534	35.8088	0.553858	down
ADAM8	0.037159	33.8367	16.0998	0.475809	down
ADCY3	1.02091e-11	381.085	170.43	0.447224	down
ADM2	9.4086e-35	265.424	34.8286	0.131219	down
ADSL	0.00100647	414.035	267.679	0.646512	down
ADTRP	6.21016e-16	567.287	111.181	0.195987	down
AGPAT5	6.51562e-06	558.282	353.436	0.633077	down
AGPAT9	8.18834e-07	27.2482	2.08567	0.0765433	down
AGR2	3.94385e-05	74.6068	11.7624	0.157659	down
AIDA	2.8388e-07	168.519	74.2653	0.440694	down
AIFM2	0.0139498	76.1746	45.4855	0.597122	down
AIMP2	0.000662519	212.397	107.635	0.506761	down
AK6	7.73313e-06	232.216	126.341	0.544068	down
AKAP12	5.98619e-32	569.466	150.054	0.2635	down
AKIP1	0.00133237	227.08	148.971	0.656027	down
AKIRIN2	4.962e-08	485.605	268.468	0.552852	down
AKR1C2	0.000704771	152.305	85.2136	0.559494	down
ALG5	0.000139804	287.182	177.624	0.618506	down
ALKBH1	0.00777474	132.743	85.5486	0.644468	down
ALKBH2	0.00617886	173.912	114.933	0.660869	down
ALKBH3	7.19738e-06	284.649	161.754	0.568258	down
ALKBH8	1.55625e-07	208.227	97.416	0.467836	down
ALMS1	0.00262153	202.559	134.789	0.665429	down
ALOX5AP	0.0372851	10.7859	2.48182	0.230099	down
ALOXE3	0.00430358	105.433	62.2743	0.590654	down
ALPK2	0.000115993	28.4525	5.48507	0.19278	down
AMIGO2	4.35547e-23	1747.61	261.257	0.149494	down
AMN1	0.0235728	98.7647	65.4028	0.662208	down
ANAPC10	0.00400291	141.386	89.0529	0.629858	down
ANAPC7	1.61745e-06	475.103	284.55	0.598924	down
ANGEL1	3.36301e-05	310.861	188.804	0.607356	down
ANGPTL4	0.000468705	329.209	106.238	0.322707	down
ANK2	5.7028e-06	71.6405	23.6502	0.330123	down
ANKRD27	2.45793e-06	584.99	363.862	0.621998	down
ANLN	3.57164e-08	533.149	94.4957	0.177241	down
ANP32B	3.48336e-06	1366.22	887.163	0.649358	down
ANTXR2	1.84215e-05	877.288	317.855	0.362316	down
ANXA3	2.53403e-64	1134.48	210.265	0.18534	down
ANXA6	0.00306489	305.193	188.866	0.618841	down
AOX1	1.14929e-10	1020.45	414.211	0.405912	down
AP1AR	0.000196388	405.092	268.512	0.662841	down
AP3M2	0.0021802	177.277	110.929	0.62574	down
APBA2	9.39308e-05	87.4563	38.1653	0.436393	down
APBB2	1.78198e-11	1360.59	769.523	0.565582	down
APEH	7.76085e-14	1021.49	517.213	0.506331	down
APEX2	0.000911722	229.949	147.906	0.643211	down
APIP	2.26378e-05	96.7456	40.2714	0.416261	down
APLP2	2.22652e-14	8641.26	4937.58	0.571396	down
APOA1BP	0.000126492	392.845	255.373	0.650061	down
APOPT1	5.75598e-06	409.714	234.039	0.571224	down
APRT	1.50559e-07	732.185	443.091	0.605163	down
AREG	2.86913e-33	262.44	36.4132	0.138749	down
ARFRP1	3.87096e-05	422.652	269.409	0.637425	down
ARG2	3.37043e-24	358.326	93.9947	0.262316	down
ARHGAP11A	9.032e-14	219.615	70.8252	0.322498	down
ARHGAP19	1.90858e-05	195.917	82.7959	0.422606	down
ARHGAP25	0.0120721	44.1444	21.7524	0.492755	down
ARHGAP26	3.04022e-14	257.18	89.0952	0.346431	down
ARHGAP31	0.00673602	84.0293	48.3009	0.57481	down
ARHGAP40	4.18507e-34	343.016	59.4574	0.173337	down
ARHGEF2	4.14565e-15	1430.42	330.495	0.231048	down
ARIH2	6.55514e-07	798.539	502.614	0.629418	down
ARL13B	0.00200751	187.718	121.337	0.646381	down
ARL2	0.00358762	245.597	160.334	0.652834	down
ARL2BP	2.10305e-12	548.559	262.925	0.479301	down
ARMC10	9.95392e-05	201.913	116.268	0.575835	down
ARMC6	0.000595677	209.52	130.074	0.620822	down
ARMCX5	0.00524557	120.584	73.6813	0.611035	down
ARNTL2	7.88158e-06	766.57	504.888	0.658632	down
ARPC1B	1.01309e-18	1234.19	563.99	0.456971	down
ARPC2	7.26116e-09	4103.32	2638.47	0.643008	down
ARRDC3	8.95726e-20	284.976	78.2284	0.274508	down
ARRDC4	2.90358e-20	1089.72	470.872	0.432102	down
ARSJ	1.2144e-07	297.826	153.433	0.515177	down
ARTN	6.0012e-05	495.718	307.009	0.619322	down
ASAP2	1.65553e-16	1446.92	713.167	0.492888	down
ASB1	8.91077e-29	1460.78	550.809	0.377066	down
ASF1B	5.98981e-06	49.6525	12.1586	0.244874	down
ASH2L	7.96242e-05	453.195	300.005	0.661978	down
ASL	2.6414e-16	348.16	122.378	0.3515	down
ASNS	1.56746e-114	1828.7	203.236	0.111137	down
ASPM	2.8228e-50	261.492	13.6602	0.0522396	down
ASUN	0.0157274	439.468	285.654	0.650001	down
ATF3	0.000165937	226.495	136.624	0.603209	down
ATF4	2.11249e-08	4131.25	2697.4	0.652927	down
ATG101	0.00427015	346.592	217.021	0.626157	down
ATG3	0.000167135	549.585	360.316	0.655614	down
ATIC	1.8577e-09	776.046	436.125	0.561984	down
ATP13A2	1.05046e-06	542.83	328.783	0.605684	down
ATP2B1	2.23562e-12	477.892	220.316	0.461015	down
AUNIP	0.00208093	59.7474	14.9536	0.25028	down
AURKA	4.71077e-15	274.934	44.0043	0.160054	down
AURKAPS1	0.00494234	29.8427	10.2608	0.34383	down
AURKB	5.06455e-09	79.1585	3.46203	0.0437354	down
AVEN	2.96813e-08	227.957	104.506	0.458447	down
AXIN1	1.12732e-07	590.949	344.78	0.583434	down
AXL	4.60632e-08	947.248	579.383	0.611649	down
B3GALNT1	7.17689e-05	147.142	76.268	0.51833	down
B3GNT3	0.00499418	201.966	127.572	0.631653	down
B3GNTL1	0.0169169	26.9559	10.4065	0.386055	down
B4GALT7	0.00024513	332.486	215.352	0.647703	down
B9D1	1.82673e-05	103.75	44.3174	0.427155	down
BACH2	2.36218e-09	66.469	12.2839	0.184806	down
BAG2	0.0476268	42.4175	23.6705	0.558037	down
BAK1	1.04544e-07	270.489	129.678	0.479421	down
BASP1	3.23672e-15	838.388	320.381	0.382139	down
BBIP1	4.52997e-06	184.751	93.7034	0.507187	down
BCAR3	5.56861e-06	859.792	564.175	0.656176	down
BCAT1	1.74898e-14	41.7533	1	0.0239502	down
BCL10	0.000139717	274.537	171.035	0.622994	down
BCL2L1	3.41591e-35	2153.95	767.641	0.356388	down
BCL3	0.000346746	142.28	78.6246	0.552604	down
BCL7C	3.57374e-08	304.6	152.974	0.502214	down
BCS1L	0.000405411	321.151	210.45	0.655297	down
BEGAIN	3.91699e-05	21.4478	1.89778	0.0884834	down
BEST1	0.00384875	11.0782	0.917574	0.0828272	down
BET1	5.64495e-11	460.216	183.444	0.398603	down
BHLHE40	9.92946e-57	2080.43	529.288	0.254413	down
BICD1	7.54443e-05	128.067	63.8589	0.498635	down
BIRC5	6.33718e-18	213.725	4.3796	0.0204917	down
BLM	0.000939464	38.6538	7.19495	0.186138	down
BMP6	8.16673e-20	88.9528	5.35981	0.0602545	down
BNIP1	5.67635e-06	208.519	108.948	0.522486	down
BOC	0.0451546	14.6735	4.77576	0.325469	down
BOD1	1.28408e-13	1513.54	626.12	0.413678	down
BOD1L2	0.0246785	15.3376	4.44223	0.28963	down
BOLA3	1.361e-05	110.401	47.8421	0.43335	down
BORA	0.00024235	85.6674	38.7697	0.452561	down
BRCA1	3.78411e-09	111.419	32.8259	0.294617	down
BRCA2	0.000193883	55.5944	19.8123	0.356373	down
BRI3	0.000129799	424.946	278.917	0.656358	down
BRIP1	0.0403937	52.814	31.3869	0.594292	down
BTBD19	0.0303336	41.5499	18.1855	0.437678	down
BTN2A1	0.000149242	254.514	155.685	0.611695	down
BUB1	1.37487e-25	155.767	9.73941	0.0625255	down
BUB1B	4.34191e-15	186.814	14.974	0.0801544	down
BUD31	1.14266e-07	420.633	231.911	0.551337	down
BZW1	1.71785e-09	1338.99	760.325	0.567833	down
BZW2	2.99835e-10	821.032	453.728	0.552631	down
C11orf24	0.000113537	280.859	159.626	0.56835	down
C11orf63	5.01215e-06	107.142	43.5455	0.406428	down
C11orf82	4.92655e-17	74.5272	4.31697	0.0579247	down
C11orf91	3.92178e-05	33.9606	6.7988	0.200197	down
C12orf45	0.0352686	64.5914	37.9571	0.587649	down
C12orf57	0.000108009	374.266	241.296	0.644718	down
C12orf75	3.25684e-22	699.376	262.32	0.375078	down
C14orf28	0.0276382	66.5662	40.1257	0.602795	down
C14orf79	0.0024368	133.868	81.2317	0.606806	down
C14orf80	0.000565837	57.4008	22.9408	0.399661	down
C16orf72	4.47418e-09	693.797	394.147	0.568101	down
C16orf74	1.97004e-12	357.202	150.283	0.420723	down
C16orf80	0.000528321	261.714	169.846	0.648976	down
C17orf51	7.31195e-18	228.55	55.0167	0.240721	down
C17orf58	0.00278668	138.588	85.7991	0.619096	down
C17orf70	0.000175505	268.152	165.799	0.618302	down
C17orf96	0.00317008	115.2	67.2787	0.584015	down
C18orf54	0.0109481	137.171	90.9711	0.663196	down
C19orf10	6.17683e-18	726.526	309.809	0.426424	down
C19orf24	0.00204317	192.5	123.629	0.642232	down
C19orf25	8.00106e-05	255.054	152.807	0.599115	down
C19orf26	0.000449857	62.2272	25.6936	0.412899	down
C19orf48	2.14216e-12	649.148	319.357	0.491964	down
C19orf60	4.75819e-08	210.122	94.8919	0.451604	down
C1orf115	0.000548151	42.4175	14.4322	0.340241	down
C1orf174	0.00194144	192.96	124.84	0.646972	down
C1orf198	4.38287e-05	177.33	96.5188	0.544288	down
C1orf50	0.0336726	83.675	55.2672	0.660498	down
C1QBP	7.35257e-10	1372.07	808.183	0.589025	down
C20orf27	3.87874e-09	471.534	246.8	0.523398	down
C3orf67	0.000825064	79.6015	39.0625	0.490726	down
C4orf32	1.05806e-11	326.801	138.771	0.424634	down
C4orf36	0.00408368	27.5581	8.88446	0.322391	down
C5orf30	1.57172e-07	224.671	107.133	0.476845	down
C5orf34	0.017516	38.2644	18.7491	0.489989	down
C7orf26	0.00104377	213.071	135.747	0.6371	down
C7orf50	1.2545e-07	695.922	417.128	0.59939	down
C7orf57	0.0018744	16.294	2.41919	0.148472	down
C8orf33	2.00539e-09	511.702	270.243	0.528127	down
C8orf88	0.00491791	37.5559	15.0366	0.400379	down
C9orf142	0.000854065	206.199	129.26	0.626871	down
C9orf91	0.000150992	191.977	110.721	0.57674	down
CA12	0.00425563	92.3798	51.7833	0.560548	down
CACNB1	0.00252009	118.84	61.2926	0.515757	down
CAD	1.10469e-05	802.949	534.167	0.665257	down
CALU	5.30527e-07	2412.21	1472.73	0.610531	down
CAMP	0.00042129	19.0568	2.41919	0.126946	down
CAMSAP2	4.17725e-09	2726.41	1725.47	0.632872	down
CANX	4.12973e-35	14917.2	6034.09	0.404507	down
CAPN2	1.65453e-14	4713.28	2618.43	0.555544	down
CAPN8	0.000247973	18.5786	1.43899	0.0774541	down
CAPRIN2	1.021e-09	754.909	419.064	0.555119	down
CARD11	5.041e-10	236.874	98.4995	0.415831	down
CARS	2.99184e-11	1004.52	454.52	0.452473	down
CASC5	1.05118e-06	123.365	37.7692	0.306158	down
CASC8	0.0115618	46.8896	23.3996	0.499036	down
CASK	6.97174e-11	536.719	271.329	0.505532	down
CASP4	7.73805e-10	452.681	228.449	0.504657	down
CAST	2.07998e-14	4290.65	2394.73	0.558128	down
CBLC	3.17276e-07	377.259	208.26	0.552036	down
CBS	9.09403e-64	677.37	90.5327	0.133653	down
CBWD5	0.0290613	11.2021	2.48182	0.22155	down
CBX2	0.00137102	21.5098	4.3796	0.20361	down
CBX4	4.85736e-06	623.75	346.361	0.555289	down
CBY1	0.000160029	279.247	174.622	0.625331	down
CCAT1	6.14456e-35	455.709	51.326	0.112629	down
CCBE1	0.00193497	405.162	252.852	0.624076	down
CCDC109B	1.04661e-08	95.6828	22.6073	0.236274	down
CCDC112	0.000220938	196.289	78.0405	0.397579	down
CCDC122	0.00647265	70.3566	38.311	0.544525	down
CCDC167	0.0361088	49.2362	28.3633	0.576065	down
CCDC18	0.000631265	76.0858	34.7237	0.456375	down
CCDC34	1.24006e-05	117.609	43.4202	0.369192	down
CCDC58	0.0197639	79.017	47.612	0.602553	down
CCDC59	0.00192465	236.369	156.999	0.664209	down
CCDC68	6.68443e-06	78.2289	27.3831	0.350038	down
CCDC71	0.00197912	237.821	158.104	0.664802	down
CCDC71L	8.81854e-10	214.488	86.2361	0.402056	down
CCDC85B	3.22011e-05	808.243	455.084	0.563053	down
CCDC86	5.08267e-07	362.727	200.419	0.552533	down
CCDC88A	2.37777e-08	575.639	326.115	0.566527	down
CCDC9	0.00648439	153.589	100.335	0.653269	down
CCNA2	1.42256e-09	266.158	29.4265	0.11056	down
CCNB1	1.32874e-70	552.216	49.5724	0.0897699	down
CCNB2	3.06127e-22	274.996	17.9772	0.0653725	down
CCNF	0.000207114	103.538	35.1825	0.339804	down
CCNH	0.000185349	412.778	274.29	0.664496	down
CCNJ	0.00169895	132.034	77.6444	0.588062	down
CCSAP	0.000122066	195.617	113.12	0.578272	down
CCT5	6.34015e-05	1635.2	1001.5	0.612461	down
CD274	0.000274939	237.759	146.655	0.61682	down
CD276	3.17416e-06	442.16	266.177	0.601992	down
CD320	8.30566e-06	267.496	139.042	0.519791	down
CD68	8.41069e-08	752.721	454.752	0.604144	down
CDC14A	0.00366589	46.0572	19.8123	0.430169	down
CDC20	4.10315e-18	324.914	21.5645	0.0663698	down
CDC25A	1.86611e-05	92.6721	36.955	0.398771	down
CDC25B	0.00070443	817.276	498.771	0.610284	down
CDC25C	6.31485e-08	94.2038	3.85819	0.0409557	down
CDC34	1.72809e-08	489.821	265.883	0.542817	down
CDC42BPA	4.03699e-06	735.187	476.734	0.648454	down
CDC42EP1	1.17318e-10	865.555	215.643	0.249139	down
CDC42EP2	5.27096e-09	109.524	23.9837	0.218981	down
CDC45	1.44048e-07	64.7773	4.50486	0.0695438	down
CDCA2	0.00399937	84.02	23.254	0.276767	down
CDCA3	3.24651e-06	51.8927	5.6307	0.108507	down
CDCA5	9.56592e-05	118.769	25.8815	0.217915	down
CDCA7L	1.63269e-18	413.478	130.658	0.315999	down
CDCA8	1.97413e-14	122.453	24.4221	0.199441	down
CDCP1	1.3333e-21	1857.38	836.819	0.450536	down
CDH13	9.67133e-11	1517.1	884.434	0.582978	down
CDH4	0.000131262	58.8447	5.94385	0.101009	down
CDK1	6.32391e-09	244.445	64.089	0.262182	down
CDK2AP1	1.71754e-07	907.125	561.61	0.61911	down
CDK2AP2	1.95517e-14	399.088	160.293	0.401649	down
CDK4	1.72489e-68	5213.85	1314.77	0.252168	down
CDK7	7.3656e-06	475.59	296.876	0.624228	down
CDKN2A	1.79348e-10	1879.61	1111.6	0.591402	down
CDKN2AIPNL	0.000271409	359.265	238.252	0.663165	down
CDKN3	2.08899e-09	140.279	7.13232	0.050844	down
CDYL	2.18841e-08	434.642	233.956	0.538271	down
CEBPD	5.13229e-06	2538.5	1641.83	0.646771	down
CEBPG	2.18311e-17	1524.15	739.008	0.484865	down
CENPA	1.1678e-09	102.829	3.46203	0.0336678	down
CENPE	1.78355e-24	283.586	63.6929	0.224598	down
CENPF	1.27278e-64	535.497	29.0726	0.0542909	down
CENPH	2.95794e-10	306.823	137.813	0.44916	down
CENPI	0.000449666	18.5611	2.48182	0.133711	down
CENPJ	0.0105602	136.648	90.0535	0.659018	down
CENPK	0.000177323	96.1166	23.9837	0.249527	down
CENPL	0.00193528	64.3435	30.3863	0.472252	down
CENPM	6.93264e-05	25.9376	3.79555	0.146334	down
CENPN	8.72066e-10	178.074	67.1549	0.377118	down
CENPO	0.00137202	91.3263	47.9251	0.524768	down
CENPU	2.5989e-06	162.497	41.4395	0.255017	down
CENPW	5.25846e-08	61.4567	12.68	0.206324	down
CEP112	9.99877e-05	74.5097	29.8226	0.400252	down
CEP120	2.90742e-06	700.039	446.805	0.638258	down
CEP128	0.00248552	46.2875	19.6667	0.424882	down
CEP55	3.35079e-15	303.918	5.48507	0.0180479	down
CEP57L1	0.00235485	97.3653	47.9674	0.492654	down
CEP83	0.00113833	141.182	83.6305	0.592358	down
CFDP1	3.12784e-08	526.827	275.749	0.523415	down
CHAC1	6.56128e-65	524.171	37.1851	0.0709409	down
CHAC2	0.00664602	53.9294	23.5875	0.437377	down
CHAF1B	0.00205766	87.9345	47.4882	0.540041	down
CHCHD10	2.84988e-08	643.861	362.943	0.563699	down
CHCHD2	7.24357e-08	577.915	336.168	0.58169	down
CHCHD3	0.000419239	283.604	175.373	0.618375	down
CHCHD4	1.41668e-05	228.319	112.243	0.491604	down
CHCHD5	0.00237698	81.4524	42.44	0.521041	down
CHCHD6	4.79048e-05	242.586	141.942	0.585119	down
CHD1L	2.11239e-09	540.898	267.074	0.49376	down
CHEK1	0.00183202	207.748	134.767	0.648703	down
CHGB	1.76936e-09	26.5397	1	0.0376794	down
CHIC2	2.78077e-07	212.823	101.127	0.47517	down
CHMP3	0.0361474	61.8286	37.9571	0.613908	down
CHRNA5	0.0267238	49.4841	27.3204	0.552105	down
CHST10	0.00951874	93.2742	56.5183	0.605937	down
CHST11	0.000123473	249.209	151.452	0.607732	down
CHST15	0.000626603	299.323	197.959	0.661357	down
CHST7	0.0123085	46.1811	23.4419	0.507608	down
CHSY3	0.0376828	16.8961	5.94385	0.351788	down
CHTF18	0.0154322	130.627	86.8405	0.664799	down
CHTOP	6.18658e-08	560.814	319.857	0.570343	down
CIB1	1.14551e-10	428.559	206.613	0.482112	down
CIRH1A	1.67391e-10	519.522	262.129	0.504559	down
CISD2	0.00419596	181.483	119.814	0.66019	down
CISD3	0.000361612	144.937	64.7765	0.44693	down
CIT	2.59559e-18	130.148	19.4162	0.149185	down
CITED4	1.17007e-14	294.213	103.692	0.352438	down
CKAP2L	4.24296e-27	168.51	18.1025	0.107427	down
CKAP4	1.78405e-15	1553.69	795.446	0.511974	down
CKLF	0.000866904	63.9097	28.5512	0.446742	down
CKS1B	0.0352463	48.2623	27.7792	0.575589	down
CKS2	1.76549e-11	157.786	47.9877	0.304132	down
CLCN5	0.0448334	66.1324	41.7104	0.63071	down
CLDN7	2.78686e-07	184.326	83.0872	0.450763	down
CLGN	0.000641287	63.9985	13.1184	0.20498	down
CLIC1	7.49189e-10	2086.6	927.187	0.444352	down
CLIP2	1.65944e-09	538.189	287.471	0.534144	down
CLMP	4.06644e-08	883.878	419.82	0.474975	down
CMC2	7.51062e-07	200.186	96.9775	0.484437	down
CMC4	0.000710121	105.522	56.2051	0.532641	down
CMSS1	1.95676e-08	228.187	102.649	0.449846	down
CMTM7	2.57814e-27	267.842	49.8855	0.18625	down
CNIH4	3.71156e-05	535.957	352.101	0.656958	down
CNTRL	0.00355728	197.981	131.743	0.665435	down
COG5	2.4815e-08	666.663	376.942	0.565415	down
COL4A2	1.62331e-21	1217.81	495.924	0.407226	down
COL8A1	8.58985e-07	128.519	33.1813	0.258183	down
COLGALT1	5.83547e-08	1110.7	690.665	0.621827	down
COMMD10	0.000898941	262.643	174.122	0.662961	down
COMMD7	1.05402e-05	342.661	205.384	0.599379	down
COMMD8	9.01187e-05	246.828	147.593	0.597959	down
COPE	2.88751e-06	926.792	607.412	0.655392	down
COPG1	3.89773e-07	1030.48	656.983	0.637549	down
COPRS	0.0039954	139.606	87.0284	0.623385	down
COQ2	0.0312761	184.378	102.859	0.557868	down
COQ3	0.0154368	96.2674	60.3969	0.627387	down
CORO1A	0.000170457	34.2085	8.11253	0.237149	down
CORO2A	5.33809e-07	543.475	321.631	0.591804	down
COTL1	1.80544e-80	1813.12	316.855	0.174756	down
COX19	1.84507e-05	413.513	197.583	0.477816	down
CPM	0.000749343	162.196	95.5371	0.589021	down
CREB5	3.32887e-23	167.261	23.337	0.139524	down
CREM	0.00391254	123.02	75.3504	0.612506	down
CRSP8P	0.00533497	82.4088	46.3405	0.562324	down
CSF3	4.28327e-44	251.955	17.9349	0.0711832	down
CSGALNACT2	6.71594e-07	305.646	165.362	0.541024	down
CSMD3	0.0369695	29.3913	11.1784	0.38033	down
CSNK2A1	3.62784e-08	1297.03	809.061	0.623781	down
CSNK2A3	4.92969e-05	1181.97	672.381	0.568865	down
CSRNP2	2.21897e-06	569.989	354.771	0.622417	down
CSRP1	6.23595e-46	679.982	111.284	0.163658	down
CST6	1.17193e-05	280.194	132.62	0.473315	down
CTAGE5	1.29931e-08	230.073	103.004	0.447703	down
CTCF	7.4219e-07	593.278	359.127	0.605327	down
CTH	5.61096e-22	125.597	12.6174	0.10046	down
CTNNAL1	9.24284e-06	824.139	354.815	0.430528	down
CTPS1	0.000100331	458.083	302.778	0.660968	down
CTU2	8.08301e-08	200.974	90.0112	0.447875	down
CWC27	6.86071e-12	607.032	301.568	0.496791	down
CXCL3	0.0246474	29.7188	13.2014	0.444212	down
CXCL8	0.0320347	18.9949	6.86143	0.361226	down
CYP1B1	0.00573933	144.716	93.3276	0.644904	down
CYP27B1	0.0229032	237.086	133.076	0.561299	down
CYP2J2	0.0326257	13.841	3.98345	0.2878	down
CYP2S1	0.00307118	69.958	35.8714	0.512756	down
CYP4F11	2.38727e-12	232.739	83.4207	0.358431	down
CYP51A1	0.010266	759.175	503.743	0.66354	down
CYSTM1	1.35101e-09	437.494	222.923	0.509545	down
DAB2	0.0288468	16.0637	3.92082	0.24408	down
DAD1	3.50371e-08	729.741	428.388	0.587042	down
DAPP1	1.20742e-06	348.514	197.522	0.566754	down
DARS2	4.00516e-07	414.948	236.019	0.568792	down
DAZAP1	1.29372e-10	1448.84	553.999	0.382375	down
DBF4	0.00153714	125.924	72.3676	0.574692	down
DBF4B	2.27861e-06	97.4097	35.9544	0.369105	down
DBNL	0.00308717	425.671	252.33	0.592782	down
DCAF13	0.00027695	300.27	178.209	0.593497	down
DCAF13P3	0.0300981	26.1235	11.0531	0.423111	down
DCAF4	0.001861	132.725	78.8328	0.593955	down
DCPS	9.39025e-05	188.089	106.258	0.564934	down
DCTD	6.30008e-13	952.367	490.891	0.515443	down
DCTPP1	2.19822e-05	188.815	100.773	0.533712	down
DCUN1D5	1.42241e-07	591.118	348.431	0.589445	down
DDAH1	0.00727522	112.65	70.3868	0.624826	down
DDIT3	7.27694e-10	240.062	80.7729	0.336467	down
DDIT4	4.40085e-31	9509.1	3954.49	0.415864	down
DDX10	1.28684e-05	287.491	156.914	0.545804	down
DDX21	1.856e-09	2790.66	1723.8	0.617704	down
DEPDC1	3.02278e-31	150.073	6.7988	0.0453033	down
DEPDC1B	2.13582e-09	162.187	37.2477	0.229659	down
DESI2	2.28444e-09	902.343	522.51	0.579059	down
DGUOK	0.000292613	358.15	235.955	0.658817	down
DHRS11	0.00510821	48.5101	22.7326	0.468615	down
DHRS2	0.00542477	13.1149	1.96041	0.149479	down
DHRS3	1.94427e-07	151.198	61.9189	0.409523	down
DHRS4-AS1	3.73437e-06	266.992	147.071	0.550846	down
DHX34	0.00320684	201.311	132.346	0.657424	down
DIAPH3	5.37393e-14	102.502	17.3101	0.168877	down
DIS3L	0.00198492	196.139	127.008	0.647542	down
DKC1	1.60231e-17	978.737	391.349	0.399851	down
DLC1	0.031522	126.978	66.9874	0.527552	down
DLGAP1-AS1	0.0474732	17.7286	6.86143	0.387026	down
DLGAP1-AS2	0.0150987	17.3743	4.77576	0.274874	down
DLGAP5	4.65037e-33	131.556	3.92082	0.0298033	down
DMGDH	0.0494118	38.3708	16.2673	0.42395	down
DMKN	9.36958e-08	1044.73	652.168	0.624246	down
DMRTA2	0.000693645	217.419	136.059	0.625792	down
DNAH14	0.0056765	110.188	58.687	0.532608	down
DNAH5	0.02667	19.2871	6.86143	0.355751	down
DNAJB11	5.16147e-07	705.131	435.106	0.617056	down
DNAJB9	5.02866e-05	339.145	211.599	0.623917	down
DNAJC1	6.2459e-05	462.75	302.694	0.654119	down
DNAJC10	2.00683e-30	1879.54	719.473	0.382792	down
DNAJC15	1.48432e-07	389.728	215.083	0.55188	down
DNAJC17	0.00508873	129.874	81.9206	0.630771	down
DNAJC2	1.00826e-08	333.699	165.82	0.496916	down
DNAJC21	6.66653e-07	703.741	435.856	0.619341	down
DNAJC6	0.000417752	87.2259	41.7526	0.478672	down
DNAJC9	0.000389696	197.901	119.668	0.604685	down
DNPH1	0.000295653	186.841	109.803	0.587683	down
DOCK5	1.91408e-05	389.285	235.893	0.605963	down
DOK7	2.16371e-12	129.413	20.0629	0.15503	down
DPF1	0.0441815	12.2205	3.3994	0.278172	down
DPM1	3.41677e-08	1031.49	630.645	0.611393	down
DPP9	4.25571e-08	1106.3	683.116	0.617478	down
DRAP1	6.50845e-22	1386.05	596.316	0.430227	down
DSCC1	7.37286e-06	48.2179	11.6998	0.242645	down
DTD1	2.13248e-34	1053.58	331.038	0.314202	down
DTL	8.97601e-07	91.7952	18.2277	0.198569	down
DTYMK	1.4394e-08	214.416	87.008	0.40579	down
DUS4L	0.0130608	166.322	105.945	0.636986	down
DUSP12	2.27367e-07	286.349	148.449	0.51842	down
DUSP4	7.63355e-42	471.534	83.5256	0.177136	down
DUSP5	1.77793e-18	544.45	209.992	0.385696	down
DUSP6	1.60417e-41	1556.33	139.333	0.0895266	down
DUSP7	1.87869e-14	1865.09	990.521	0.531086	down
DYNLL1	4.76944e-07	925.659	579.919	0.626493	down
DYNLL1-AS1	8.40842e-05	112.482	54.8084	0.487265	down
DYRK4	0.00285983	197.29	123.922	0.628122	down
DYSF	2.79384e-06	68.2931	20.8348	0.305079	down
DZIP1	7.50957e-06	486.146	302.819	0.622897	down
E2F5	1.27818e-08	107.239	32.555	0.303574	down
E2F7	7.24469e-12	300.368	124.34	0.41396	down
EBNA1BP2	1.58708e-10	848.81	282.756	0.33312	down
ECE2	0.0259715	48.5101	26.799	0.552442	down
ECM2	0.000182822	20.2435	2.35656	0.116411	down
ECT2	0.000201858	314.881	183.215	0.581855	down
EDARADD	4.74395e-05	565.198	375.438	0.66426	down
EDEM2	0.000120373	446.137	294.351	0.659777	down
EDNRA	2.81264e-07	34.0846	3.3994	0.0997343	down
EEF1E1	0.00279187	175.505	77.7696	0.443118	down
EFHD2	0.0067302	778.029	497.77	0.639784	down
EFTUD1	1.68667e-05	507.443	303.218	0.597541	down
EGR1	1.01209e-118	4316.38	616.271	0.142775	down
EGR3	0.000871227	28.2046	7.32021	0.259539	down
EHD4	5.8577e-05	505.938	334.749	0.661641	down
EIF1	9.9935e-22	4771.43	2305.76	0.483244	down
EIF1B	6.87497e-08	514.651	289.909	0.563311	down
EIF2B2	1.29076e-06	357.901	174.788	0.48837	down
EIF2S2	1.70586e-16	900.314	411.974	0.457589	down
EIF3D	9.33334e-08	2217.55	1448.46	0.653182	down
EIF3IP1	0.0479179	79.3712	51.9289	0.654254	down
EIF3J	0.000110738	747.106	488.308	0.653599	down
EIF4E3	0.000443195	269.666	174.706	0.647863	down
EIF4EBP1	3.59297e-92	1301.32	163.339	0.125517	down
EIF5A	9.31032e-15	2524.49	1355.32	0.536868	down
EIF5A2	2.3903e-20	206.066	43.6504	0.211827	down
EIF5AL1	9.91901e-11	397.777	188.721	0.474438	down
ELFN2	0.0306519	115.404	55.8935	0.48433	down
ELK3	2.75571e-05	636.404	422.696	0.664195	down
ELOVL6	2.61325e-06	605.712	381.404	0.629679	down
EMC8	0.00378046	227.85	148.634	0.652332	down
EMC9	0.0306825	92.4862	60.793	0.65732	down
EME1	2.2919e-09	51.273	6.40264	0.124874	down
EMG1	1.07693e-06	251.167	130.095	0.517962	down
EML1	0.0186926	27.9567	10.7822	0.385676	down
ENC1	4.97407e-12	216.064	75.8922	0.351249	down
ENG	2.82309e-06	197.034	98.9161	0.502026	down
ENKD1	0.00253641	195.112	126.237	0.646996	down
ENOPH1	2.43021e-05	535.736	347.031	0.647766	down
ENOX2	0.0077498	140.04	91.1793	0.651095	down
ENTPD3	0.000272837	64.3435	26.2572	0.408079	down
EOMES	0.0289224	15.8158	4.96365	0.313841	down
EPB41L2	0.0166124	586.424	380.07	0.648115	down
EPCAM	5.08245e-09	315.324	152.39	0.483282	down
EPGN	4.37024e-08	58.4016	11.241	0.192478	down
EPHA2	2.83926e-67	1877.6	400.025	0.213051	down
EPRS	3.94706e-16	2239.6	1165.55	0.520426	down
EPS8	0.000356705	210.777	101.733	0.482657	down
ERCC6L	1.41607e-06	39.0081	5.88122	0.150769	down
EREG	5.69894e-114	4728.37	726.207	0.153585	down
ERICH2	0.000244188	76.2541	33.0764	0.433765	down
ERN1	8.01767e-08	125.154	45.4229	0.362937	down
ERRFI1	6.01852e-18	2346.91	1169.36	0.498254	down
ESCO2	0.0245665	15.4615	4.3796	0.283258	down
ESPL1	1.34883e-11	89.2627	16.6008	0.185977	down
ESYT1	2.85504e-05	1075.96	697.426	0.648189	down
ETV1	0.0167558	16.6658	1.50162	0.0901018	down
ETV4	3.11605e-20	230.126	13.4723	0.0585433	down
ETV5	1.27859e-60	396.848	31.2413	0.0787235	down
EXO1	3.06847e-07	45.7205	3.79555	0.0830165	down
EXOSC5	0.0021047	130.936	77.4142	0.591235	down
EXOSC8	4.72037e-07	235.192	117.227	0.498431	down
F3	3.57172e-06	1736.02	1041.3	0.59982	down
FAH	0.000287056	219.181	132.764	0.60573	down
FAIM3	0.017156	12.2825	2.41919	0.196963	down
FAM107B	6.73899e-46	249.147	16.3926	0.0657946	down
FAM110C	0.00014809	222.519	104.548	0.46984	down
FAM118B	0.00769281	153.96	101.628	0.660092	down
FAM120A	2.00283e-18	2117.58	1034.22	0.488395	down
FAM120AOS	1.95269e-09	333.903	160.232	0.479876	down
FAM129A	3.76659e-35	1093.25	343.532	0.31423	down
FAM129B	3.74801e-06	2069.96	1193.33	0.576496	down
FAM132B	1.61377e-12	47.2615	1.96041	0.0414801	down
FAM136A	0.000998029	264.715	174.872	0.660606	down
FAM167A	1.96379e-10	40.0089	1.89778	0.0474339	down
FAM168B	1.32247e-07	1824.51	1191.07	0.652817	down
FAM169A	1.84125e-06	864.548	563.326	0.651584	down
FAM178A	7.73016e-05	366.606	234.059	0.638447	down
FAM196B	2.96328e-25	114.102	6.34001	0.0555642	down
FAM204A	6.88198e-05	341.306	213.62	0.62589	down
FAM207A	0.0357695	63.5554	38.394	0.604102	down
FAM216A	0.0146828	224.759	120.899	0.537903	down
FAM219A	0.00195654	229.055	151.326	0.660653	down
FAM24B	0.00291828	39.4863	15.0366	0.380805	down
FAM49B	7.89932e-08	728.43	435.94	0.598465	down
FAM64A	9.91362e-15	46.429	0.521417	0.0112304	down
FAM72B	0.00265662	21.8197	0.917574	0.0420526	down
FAM83D	0.000824053	149.56	88.0305	0.588598	down
FAM83G	1.93095e-07	346.017	186.364	0.538598	down
FAM84B	2.35401e-14	825.089	400.651	0.485586	down
FAM86A	0.0299382	45.3042	20.2508	0.446995	down
FAM86B1	0.0475767	11.0782	2.81535	0.254135	down
FAM86B3P	0.00137547	27.1243	7.25758	0.267568	down
FAM86C1	0.00545396	40.7794	17.4558	0.428054	down
FAM86DP	7.8153e-12	81.284	13.3893	0.164723	down
FAM86EP	0.0469275	20.4119	7.779	0.381101	down
FAM86JP	0.0240951	32.3401	14.9113	0.461079	down
FAM89A	0.00226609	55.5324	24.5255	0.441643	down
FANCA	0.00765282	52.3533	25.8188	0.493165	down
FANCD2	8.28147e-06	91.7601	35.6835	0.388878	down
FANCI	3.98621e-08	237.972	111.054	0.466669	down
FAP	0.00223077	44.8704	17.9772	0.400647	down
FARP1	6.17704e-11	351.056	158.626	0.451852	down
FARSA	5.81437e-07	590.533	354.831	0.600865	down
FARSB	7.67339e-11	678.131	318.834	0.470166	down
FBXO16	0.0426791	40.7969	22.4821	0.551072	down
FBXO45	1.77145e-05	424.521	265.342	0.62504	down
FBXO5	5.28744e-06	143.113	66.4456	0.464289	down
FBXO6	0.0385672	81.7003	53.5981	0.656033	down
FCHO1	6.64196e-05	115.059	55.2249	0.479972	down
FER	0.0391031	158.282	93.517	0.590826	down
FERMT2	1.48229e-06	339.455	191.055	0.562829	down
FEZ2	1.2797e-07	413.584	228.784	0.553173	down
FGF2	2.49484e-18	109.489	12.68	0.115811	down
FGF5	0.00418776	232.704	132.349	0.568747	down
FHDC1	0.015999	99.8627	63.7759	0.638636	down
FHL1	2.8865e-37	2432.08	850.729	0.349794	down
FIBP	3.84745e-06	574.461	358.291	0.6237	down
FKBP11	1.55648e-11	174.31	56.7892	0.325794	down
FKBP1AP1	0.0376291	86.5442	57.5815	0.665342	down
FKBP2	0.000548981	289.909	190.18	0.655998	down
FKBP3	1.82856e-06	743.821	473.52	0.636605	down
FKBP9P1	3.01358e-25	151.995	16.142	0.106201	down
FLAD1	1.69314e-05	392.809	242.735	0.617946	down
FLI1	7.81094e-12	188.151	62.8583	0.334084	down
FLII	5.33981e-14	2461.37	1349.38	0.548222	down
FLJ23867	0.00362873	123.312	74.3484	0.602928	down
FLJ46906	1.02351e-10	95.8336	21.3766	0.22306	down
FLNB	5.92705e-26	7339.56	3354.55	0.457051	down
FN1	2.29999e-61	85819.8	15639.6	0.182237	down
FOSL1	2.03663e-62	864.715	141.857	0.164051	down
FOXA2	4.13561e-11	417.559	46.0477	0.110278	down
FOXC1	0.000589298	234.58	147.237	0.627663	down
FOXD1	1.59393e-07	432.677	240.939	0.556857	down
FOXF2	1.31183e-06	43.126	7.90426	0.183283	down
FOXJ2	0.000109528	396.298	258.836	0.653135	down
FOXL1	0.00177676	23.9008	5.94385	0.248688	down
FOXM1	6.41413e-18	265.353	23.4826	0.088496	down
FOXP4	0.00271369	218.544	145.653	0.66647	down
FRAS1	0.0271396	113.961	73.224	0.642537	down
FSCN1	3.40722e-16	3166.29	1668.17	0.526854	down
FSD1	0.0259123	59.9601	35.1621	0.586424	down
FSIP1	0.000220679	35.953	8.02952	0.223334	down
FSTL1	3.33114e-06	1847.04	1145.24	0.620039	down
FTCDNL1	0.00408552	32.2781	12.013	0.372171	down
FTSJ1	1.10306e-11	857.693	452.601	0.527695	down
FUT1	0.0264161	90.2459	59.0831	0.65469	down
FUT3	7.74055e-10	33.4824	0.980204	0.0292752	down
FXN	0.0144286	102.564	64.6512	0.630353	down
FXYD5	3.25267e-08	755.139	444.382	0.588477	down
FYN	5.40871e-16	647.731	284.3	0.438916	down
FZD7	0.0014306	61.5807	27.7792	0.451103	down
G0S2	2.51851e-32	8042.23	280.482	0.0348762	down
G6PC3	0.000114661	463.104	308.116	0.665328	down
GAB2	0.0284839	52.2294	29.7396	0.569404	down
GABPB1	0.000258071	201.541	121.525	0.602979	down
GADD45GIP1	5.28628e-07	739.872	461.593	0.623883	down
GALE	2.51333e-10	590.897	309.409	0.523627	down
GALNT18	2.09882e-06	153.296	70.6169	0.460656	down
GAPDH	1.37724e-09	12441.1	7906.93	0.635551	down
GAR1	3.71129e-09	234.917	102.984	0.438385	down
GARS	1.01323e-25	3072.06	787.705	0.256409	down
GART	3.60255e-05	1023.85	592.272	0.578477	down
GAS2L3	0.000499972	19.7034	3.1285	0.15878	down
GBAS	3.9756e-06	872.996	573.396	0.656814	down
GCC1	2.58938e-06	428.984	247.116	0.576051	down
GCDH	0.00131045	110.445	61.9407	0.560828	down
GCLC	1.29854e-10	1506.91	879.301	0.583511	down
GCLM	8.87188e-13	293.673	115.122	0.392008	down
GDAP2	0.00120232	130.485	72.5758	0.5562	down
GDF15	1.83121e-06	949.562	443.718	0.467287	down
GDPD1	0.00193894	97.011	38.4158	0.395995	down
GEM	0.00856381	26.1059	9.40588	0.360297	down
GFER	0.000806124	259.296	169.533	0.65382	down
GFOD1	0.00957417	70.7636	37.7065	0.532852	down
GFPT1	2.02566e-09	962.374	560.821	0.582747	down
GGCT	0.000240266	357.476	234.142	0.654986	down
GGH	3.7239e-08	330.042	169.701	0.514178	down
GIN1	0.0055792	154.979	101.337	0.653875	down
GINS2	0.000104004	31.9239	6.86143	0.214931	down
GINS4	0.00010781	44.6845	13.2641	0.296838	down
GJA1	5.19711e-05	593.42	375.773	0.633234	down
GJA3	0.00027273	77.538	23.1287	0.298289	down
GJB2	1.8774e-05	288.669	106.57	0.369177	down
GLRX	8.01716e-12	316.874	74.8916	0.236346	down
GLRX2	0.00065802	118.362	64.3177	0.543399	down
GLRX3	0.000201268	479.38	319.442	0.666364	down
GLS	8.82669e-07	1052.16	681.03	0.64727	down
GLT8D2	5.54263e-11	167.952	55.5585	0.330799	down
GLUD2	8.87218e-05	511.118	334.959	0.655346	down
GLYCTK	1.56071e-06	91.2199	32.0962	0.351855	down
GMDS	0.000140172	156.272	84.4839	0.540621	down
GMEB2	0.000145663	436.342	289.577	0.663645	down
GMIP	7.29471e-06	148.373	69.6979	0.469748	down
GMPPA	9.09777e-06	307.549	176.977	0.575443	down
GMPPB	0.00350797	114.385	52.1387	0.455816	down
GNA15	2.03202e-09	367.554	180.649	0.49149	down
GNB1	1.20919e-09	4466.93	2827.76	0.633044	down
GNG11	2.56324e-13	111.171	22.1485	0.199229	down
GNG5	1.45659e-06	416.931	243.465	0.583945	down
GNL3	3.91487e-05	1054.92	629.703	0.59692	down
GNPNAT1	2.29832e-15	866.46	410.518	0.473787	down
GOLGA5	1.62785e-05	681.081	451.644	0.663128	down
GOLM1	0.000153386	630.471	404.845	0.64213	down
GOLT1B	2.03708e-05	572.744	375.334	0.655326	down
GORASP2	4.93238e-05	1059.04	681.345	0.643362	down
GOT1	2.49175e-05	397.803	196.331	0.493537	down
GPAA1	4.27051e-05	591.189	393.602	0.66578	down
GPATCH4	1.34134e-06	301.288	139.501	0.463014	down
GPCPD1	1.15933e-08	873.58	513.663	0.587998	down
GPR153	0.00893844	157.707	104.943	0.665432	down
GPR63	0.0420845	51.7512	30.6572	0.592396	down
GPT2	1.83475e-20	872.809	357.439	0.409528	down
GPX1	1.18007e-10	4712.31	2899.66	0.615338	down
GPX3	7.94289e-10	1897.31	1103.07	0.581383	down
GRB10	2.07441e-15	165.579	39.6669	0.239565	down
GREB1L	0.0196899	59.5883	34.3698	0.576787	down
GRPEL1	1.00317e-05	370.724	223.818	0.603733	down
GRPEL2	1.08449e-06	500.97	301.527	0.601886	down
GSAP	0.00272151	187.249	116.268	0.620931	down
GSDMA	8.50046e-34	164.605	10.0526	0.0610709	down
GSG2	0.00351796	37.1573	8.36305	0.225072	down
GSKIP	1.29649e-06	334.505	187.552	0.560687	down
GSS	5.6206e-15	1902.99	1001.33	0.526185	down
GSTO1	1.30338e-06	475.466	286.053	0.601627	down
GTF2A2	0.00045335	299.039	196.833	0.658218	down
GTF2E2	6.93015e-08	526.96	299.733	0.568796	down
GTF2H3	6.90984e-06	453.947	279.837	0.616453	down
GTF3A	1.46544e-17	833.916	366.239	0.43918	down
GTPBP2	1.76303e-30	995.12	330.431	0.332051	down
GTPBP4	0.00202434	772.6	501.155	0.64866	down
GTSE1	2.46415e-17	58.1713	0.980204	0.0168503	down
GUF1	2.11418e-07	583.077	343.883	0.589772	down
GVINP1	0.0277064	13.1769	3.3994	0.257982	down
H1F0	3.18987e-36	3787.67	727.953	0.19219	down
H1FX	4.52041e-15	1697.29	876.815	0.516598	down
H2AFX	2.34311e-05	387.354	223.463	0.576896	down
H3F3B	7.19084e-14	4543.18	2576.24	0.567055	down
H3F3C	2.78101e-07	279.354	144.444	0.517064	down
HAUS7	0.00631517	83.2588	47.1328	0.5661	down
HAUS8	0.0142425	57.1973	31.1786	0.545107	down
HAX1	2.63071e-14	979.88	446.679	0.455851	down
HBEGF	1.64393e-122	1054.4	63.7744	0.0604841	down
HBS1L	9.74403e-07	655.701	408.349	0.622767	down
HCG4B	6.96578e-07	45.517	8.17516	0.179607	down
HCLS1	0.0139361	29.3025	11.7624	0.401414	down
HDDC2	2.86031e-11	387.797	177.688	0.458198	down
HDDC3	1.37456e-07	230.029	108.738	0.472717	down
HDGF	8.78116e-21	3970.47	1930.12	0.48612	down
HDGFRP3	2.65686e-08	791.321	467.388	0.590643	down
HEBP2	1.05012e-06	619.765	382.716	0.617518	down
HEPHL1	3.96178e-10	164.649	57.832	0.351244	down
HERPUD1	1.0235e-11	544.211	265.969	0.488724	down
HES6	5.22949e-07	60.7482	15.0788	0.248219	down
HEY1	0.000521424	26.7256	6.00648	0.224746	down
HIST1H2AC	3.67924e-06	56.8431	15.3497	0.270037	down
HIST2H2BE	0.000825968	43.4183	15.558	0.358328	down
HJURP	5.67645e-09	139.092	2.94061	0.0211415	down
HK2	4.13064e-07	555.182	329.806	0.594049	down
HM13	3.74936e-08	1299.34	760.382	0.585206	down
HMBS	0.000115725	248.855	144.422	0.580345	down
HMGA1	5.57988e-36	5088.08	1929.73	0.379266	down
HMGA2	6.86151e-23	1855.95	519.023	0.279654	down
HMGB2	4.79411e-12	572.211	149.094	0.260558	down
HMGN1	1.34036e-08	903.139	536.128	0.593627	down
HMMR	1.2225e-48	323.737	17.581	0.0543066	down
HN1	4.04363e-16	1052.71	502.989	0.477805	down
HNRNPA1L2	0.00452716	135.94	83.4833	0.614121	down
HNRNPAB	2.31556e-10	2669.59	1616.93	0.605686	down
HNRNPH3	5.72748e-07	1609.01	1062.72	0.660483	down
HNRNPL	4.32285e-09	928.696	541.046	0.582587	down
HNRNPR	0.000802354	1693.23	1070.51	0.632231	down
HOMER2	3.58735e-08	339.907	174.246	0.512629	down
HOMER3	3.77082e-07	969.997	464.991	0.479374	down
HOTAIRM1	0.00149699	251.122	166.091	0.661396	down
HOXB9	1.58748e-32	134.204	4.96365	0.0369858	down
HOXC8	0.00268348	50.3166	21.6475	0.430226	down
HPCAL1	7.86184e-13	320.327	115.705	0.361208	down
HS3ST1	0.00767425	43.4183	20.1255	0.463526	down
HSD17B12	7.37017e-08	1145.06	719.51	0.628359	down
HSD17B2	5.73591e-09	24.9812	1	0.0400302	down
HSP90B1	2.10918e-47	7234.53	2420.12	0.334524	down
HSP90B2P	1.14081e-35	1161.71	365.616	0.314722	down
HSPA13	3.51805e-11	918.441	501.573	0.546113	down
HSPA5	5.5965e-74	9799.27	2451.38	0.25016	down
HSPA9	8.27543e-19	4740.06	2411.29	0.508705	down
HSPBP1	8.08672e-05	287.704	175.017	0.608321	down
HTR7	1.2716e-06	258.206	134.329	0.520237	down
HYOU1	4.56243e-32	2089.31	784.121	0.375302	down
IARS	1.10136e-13	2470.5	839.134	0.339661	down
IBTK	5.61543e-16	966.137	457.4	0.473432	down
ID1	1.22574e-126	1385.43	106.216	0.0766662	down
IER2	5.54348e-17	904.813	408.365	0.451325	down
IER3	4.93683e-28	2826.8	166.384	0.0588595	down
IFFO1	0.00518691	115.28	60.7304	0.526809	down
IFRD1	3.18798e-12	1096.07	588.556	0.536968	down
IFRD2	1.48773e-08	559.787	259.419	0.463425	down
IFT46	0.000106267	301.625	187.698	0.62229	down
IFT57	2.42315e-08	347.664	179.607	0.516612	down
IGF2R	3.89499e-18	5478.06	2845.27	0.519394	down
IGFBP3	0.00161558	27.2658	7.38284	0.270773	down
IL11	6.92363e-08	149.931	59.4167	0.396292	down
IL13RA2	2.9332e-08	32.526	1.96041	0.060272	down
IL15RA	8.21059e-05	113.535	53.8486	0.474289	down
IL17D	0.0351837	29.8427	13.8481	0.464037	down
IL18R1	2.45247e-09	48.2179	5.35981	0.111158	down
IL1A	9.6945e-108	7761.69	912.922	0.117619	down
IL1B	1.76052e-78	2278.5	269.074	0.118092	down
IL1RAP	2.14955e-21	959.372	394.125	0.410816	down
IL1RL1	9.02088e-23	67.7529	1	0.0147595	down
IL31RA	8.70134e-05	69.2495	20.8144	0.300572	down
IL33	3.98767e-07	83.1793	26.0693	0.313412	down
IL4R	5.76081e-26	1823	747.705	0.410151	down
IMP4	0.00142698	322.311	209.635	0.650413	down
IMPDH2	6.73988e-13	2143.05	1200.46	0.560162	down
ING2	0.0224378	152.712	101.147	0.662342	down
ING3	0.0118488	94.6912	59.0001	0.623079	down
INHBA	9.13957e-10	223.192	93.016	0.416753	down
INHBE	0.02944	11.1401	2.41919	0.21716	down
INO80	2.86985e-05	448.466	286.636	0.639148	down
INO80C	0.000121019	198.902	114.599	0.576159	down
INO80E	0.00397201	356.59	227.948	0.639243	down
INPP4B	9.6348e-16	254.611	70.512	0.27694	down
INSC	0.0222894	11.6803	2.54445	0.217841	down
INTS12	5.14008e-05	312.287	190.221	0.609122	down
IPO11	0.0320054	181.642	121.046	0.666396	down
IPO4	2.46e-08	362.373	187.114	0.516358	down
IQCK	0.0192838	57.3832	31.9083	0.556057	down
IQGAP3	7.09219e-44	205.233	9.28062	0.0452198	down
IRAK1	1.84154e-42	2263.89	725.332	0.320392	down
IRAK1BP1	0.0066217	123.516	77.7696	0.629634	down
IRAK2	5.65834e-06	101.129	40.0005	0.395539	down
IRF2BP2	8.83982e-15	897.809	434.957	0.484465	down
IRF7	0.0020216	134.346	79.7082	0.593306	down
ITFG2	0.0116353	100.173	61.7732	0.616668	down
ITGA1	4.95915e-05	163.259	87.1129	0.533587	down
ITGA2	2.00254e-20	1658.74	757.508	0.456677	down
ITGA3	1.97648e-39	14852.5	5624.06	0.378662	down
ITGA5	1.02979e-09	682.488	375.96	0.550866	down
ITGB4	1.37397e-30	15669.7	6725.07	0.429176	down
ITGB5	1.35263e-14	836.944	205.487	0.245521	down
ITPA	0.0030836	243.949	159.188	0.652544	down
ITPR1	0.0153456	128.377	77.3953	0.602875	down
ITPRIP	1.39428e-10	781.952	422.59	0.540429	down
ITSN1	2.50577e-05	456.241	292.664	0.641469	down
JADE2	5.5794e-10	1296.43	732.505	0.565015	down
JAG1	9.83794e-15	3518.3	1927.57	0.54787	down
JDP2	4.52345e-13	213.823	70.9708	0.331913	down
JOSD1	3.13857e-10	855.418	476.356	0.556869	down
JPH1	0.00354441	110.277	64.4633	0.58456	down
JUN	2.79217e-14	1423.35	737.356	0.518042	down
JUNB	7.14446e-19	2688.74	1327.44	0.493703	down
KANSL2	0.000108777	378.322	245.134	0.647951	down
KARS	9.79095e-07	1297.7	850.289	0.655227	down
KATNB1	5.51852e-05	166.615	82.691	0.496301	down
KATNBL1	0.00301724	182.643	119.69	0.65532	down
KCNC4	0.00018581	44.9768	13.8685	0.308348	down
KCNG1	1.89762e-13	326.606	127.384	0.390024	down
KCNMA1	3.77839e-16	251.618	55.6415	0.221135	down
KCNN4	1.07844e-13	506.31	224.486	0.443376	down
KCNQ5	3.2822e-06	63.7238	18.6239	0.292259	down
KCTD15	2.40113e-32	664.663	185.758	0.279477	down
KDELR2	6.01414e-09	1656.43	1027.02	0.620021	down
KDELR3	0.00926992	106.867	66.2154	0.619604	down
KDM1B	0.000259338	377.356	232.872	0.617114	down
KHDRBS3	2.61267e-13	126.385	28.1128	0.222438	down
KIAA0020	0.000240479	479.477	246.595	0.5143	down
KIAA0040	1.5085e-14	596.042	269.263	0.451752	down
KIAA0101	0.0205923	94.78	53.014	0.559337	down
KIAA1244	0.000620777	49.8828	19.0827	0.38255	down
KIAA1430	1.63699e-06	847.456	545.159	0.643289	down
KIAA1524	0.0189403	58.0649	28.4885	0.490633	down
KIAA1549	0.0012483	93.2122	49.0728	0.526463	down
KIAA1549L	1.88686e-12	118.087	22.4194	0.189855	down
KIF11	1.27417e-08	210.263	90.9084	0.432355	down
KIF14	2.14156e-30	141.103	7.59111	0.0537985	down
KIF15	3.79422e-18	107.469	12.2212	0.113718	down
KIF18A	1.19346e-12	109.214	22.6699	0.207574	down
KIF18B	1.32341e-13	45.9508	0.980204	0.0213316	down
KIF20A	8.08861e-21	235.696	14.974	0.0635308	down
KIF21B	5.96527e-06	25.9995	2.41919	0.0930476	down
KIF22	2.44115e-10	289.511	126.467	0.436829	down
KIF23	5.31599e-10	238.954	24.5881	0.102899	down
KIF26B	3.75861e-05	27.0799	4.04608	0.149413	down
KIF2C	4.67584e-26	283.25	28.321	0.0999861	down
KIF4A	1.90406e-21	83.4447	2.87798	0.0344897	down
KIF4B	1.47615e-08	31.8795	0.458787	0.0143913	down
KIFC1	9.83556e-14	144.689	22.5447	0.155815	down
KIFC3	5.45015e-09	382.351	195.353	0.510927	down
KNSTRN	1.17338e-15	254.762	80.6272	0.316481	down
KPNA2	3.17848e-05	303.139	178.438	0.588634	down
KRT10	2.57953e-07	215.241	103.087	0.478941	down
KRT18	2.46449e-26	927.11	234.247	0.252663	down
KRT23	3.96428e-11	161.674	52.3266	0.323656	down
KRT7	1.35682e-21	13164.3	4894.12	0.371774	down
L1CAM	0.000203377	101.262	46.0492	0.454753	down
LAD1	9.64248e-09	1487.1	717.819	0.482697	down
LAMA1	1.58817e-05	203.179	110.284	0.542791	down
LAMA3	5.59937e-72	30290.6	8076.35	0.266629	down
LAMB3	3.03875e-42	33065.4	9845.67	0.297763	down
LAMC2	7.51803e-46	39032.4	11243.7	0.288059	down
LAMP3	0.0158375	79.3712	47.9674	0.604342	down
LARP1B	5.60779e-14	441.186	187.094	0.424069	down
LARP6	9.26785e-23	515.067	168.698	0.327527	down
LARS	1.51744e-16	2242.76	1149.3	0.512446	down
LCA5	1.84542e-05	143.529	70.4917	0.491133	down
LENG1	0.0317957	100.899	64.1298	0.635586	down
LEPREL1	0.00101331	144.822	85.7991	0.592446	down
LETM2	5.26051e-06	135.231	41.9609	0.31029	down
LIF	6.07235e-08	102.838	33.2017	0.322853	down
LIFR	0.00723123	83.4447	47.3411	0.567334	down
LIG3	6.59878e-07	238.069	119.814	0.503272	down
LIMA1	2.35405e-08	5122.05	2680.28	0.523283	down
LIMCH1	2.18423e-19	322.79	97.6242	0.302439	down
LINC-PINT	0.00973191	94.9835	57.915	0.609738	down
LINC00116	0.0192096	95.8955	60.6881	0.632857	down
LINC00341	4.99696e-11	78.5212	13.9107	0.177159	down
LINC00467	0.0160113	58.508	32.4924	0.555349	down
LINC00659	2.51153e-07	31.0294	2.41919	0.0779645	down
LINC00662	7.52424e-08	89.6438	26.799	0.29895	down
LINC00707	3.50702e-05	25.5657	3.3994	0.132967	down
LINC00888	0.00172309	105.264	53.432	0.507598	down
LINC00938	0.00611247	80.8678	45.3603	0.560919	down
LINC00941	6.242e-16	94.0271	11.1158	0.118219	down
LINC01184	0.000487769	165.579	96.2886	0.581527	down
LINC01245	4.32355e-05	35.8734	7.59111	0.211608	down
LINC01278	0.00134712	137.587	79.9164	0.580843	down
LIPE	3.26213e-13	146.876	37.5186	0.255444	down
LIPG	2.23551e-27	277.228	53.9535	0.194618	down
LMAN1	2.83976e-15	3397.66	1855.42	0.546088	down
LMCD1	0.00332285	82.0545	44.5053	0.542387	down
LMNB1	2.07646e-08	183.033	58.0403	0.317103	down
LMNB2	3.05807e-10	1508.57	891.359	0.590865	down
LMO4	2.21156e-10	624.794	232.642	0.372349	down
LOC100128164	0.00638898	11.6183	1.50162	0.129246	down
LOC100129361	0.0200681	288.191	183.818	0.637835	down
LOC100132891	6.55048e-05	58.9862	20.6469	0.35003	down
LOC100288637	0.00167158	56.6127	24.9639	0.440959	down
LOC100506844	0.00332666	48.82	21.5019	0.440431	down
LOC100506990	0.0453625	30.7815	15.4954	0.503398	down
LOC100507065	0.0102315	15.5235	2.94061	0.18943	down
LOC101927482	0.000160927	11.6803	1	0.0856141	down
LOC102606465	0.00303296	73.9871	37.9774	0.513298	down
LOC284080	1.52735e-07	81.0805	23.2744	0.287052	down
LOC344887	0.000907326	47.8904	8.23779	0.172013	down
LOC344967	0.0161284	45.5965	22.8156	0.50038	down
LOC374443	0.0320489	44.9768	24.7134	0.549469	down
LOC389641	0.0127679	30.1794	11.324	0.375224	down
LOC644762	0.000520916	75.652	34.5154	0.456239	down
LOC646268	0.00610587	23.6529	7.38284	0.312132	down
LOC646762	0.00149106	71.3926	34.7033	0.486091	down
LOC652276	0.00102765	33.7303	10.3861	0.307916	down
LONP1	1.09485e-11	1088.14	591.517	0.543605	down
LONRF1	0.0411211	154.598	88.3436	0.571442	down
LOXL2	3.6535e-20	681.027	266.783	0.391736	down
LPAR1	4.37937e-11	340.677	152.099	0.446461	down
LPAR2	5.17174e-10	132.646	41.4395	0.312407	down
LPAR3	0.000839704	197.777	124.215	0.628055	down
LPIN2	0.0135041	95.7272	59.8551	0.625267	down
LPXN	3.25964e-09	125.446	39.4994	0.314872	down
LRP8	2.99057e-29	302.962	58.3534	0.19261	down
LRRC37BP1	9.05258e-06	163.728	80.0839	0.489128	down
LRRC49	0.0017536	139.163	83.0668	0.596903	down
LRRC59	3.71263e-24	1692.6	715.317	0.422614	down
LRRC8B	0.000412664	203.781	124.549	0.611187	down
LRRC8C	8.99204e-09	557.697	306.635	0.549823	down
LRRFIP1	2.66663e-13	2216.02	1121.77	0.506208	down
LSM10	0.000823676	208.368	111.158	0.533468	down
LSM14B	1.09773e-05	679.726	444.969	0.65463	down
LSM4	1.10893e-09	1040.34	603.198	0.579811	down
LSM6	0.00425986	90.2811	50.5948	0.560415	down
LURAP1L	0.0201456	89.4135	54.8069	0.61296	down
LXN	0.0281775	45.8888	24.776	0.539913	down
LYAR	2.33654e-05	233.535	102.586	0.439276	down
LYN	1.53995e-12	299.739	118.562	0.395552	down
LYRM1	0.00708151	161.674	107.697	0.666139	down
MAD2L1	4.07262e-14	146.23	34.8912	0.238605	down
MAD2L2	1.76765e-05	265.964	151.304	0.568888	down
MAFF	7.45315e-19	236.635	59.9381	0.253294	down
MAK16	0.000103007	297.578	184.778	0.620939	down
MAL2	2.52827e-18	540.81	209.388	0.387174	down
MAMSTR	0.00480871	16.6482	3.52466	0.211713	down
MANF	3.36592e-15	745.353	343.779	0.46123	down
MAP1B	4.64511e-72	525.738	43.2542	0.0822733	down
MAP1LC3B	2.61532e-14	1221.56	625.971	0.512435	down
MAP1LC3B2	0.00155736	142.617	85.2355	0.597654	down
MAP1S	4.87383e-05	221.678	125.798	0.567481	down
MAP3K9	5.61923e-05	315.307	193.37	0.613275	down
MAP7D3	0.000306376	229.214	140.503	0.612977	down
MAPK13	1.83013e-08	1937.26	1096.14	0.56582	down
MARCH10	0.022486	17.0645	5.29718	0.310421	down
MARCH3	0.0393727	24.0692	10.657	0.442765	down
MARK3	3.55888e-07	1046.78	665.264	0.635532	down
MARS	1.36883e-27	2726.74	706.873	0.259238	down
MATN3	0.000123218	65.052	24.9639	0.383753	down
MBD1	2.8334e-07	1007.72	516.898	0.512938	down
MBP	5.61705e-28	478.636	130.347	0.27233	down
MCFD2	3.41399e-33	1532.87	537.695	0.350777	down
MCM10	0.000115218	28.7004	5.29718	0.184568	down
MCMBP	1.73771e-06	779.951	497.483	0.637839	down
MCUR1	1.1789e-05	335.161	200.315	0.59767	down
MDFI	4.72519e-10	576.081	243.715	0.423058	down
MDFIC	1.43308e-05	221.599	122.275	0.551786	down
ME1	0.000543089	268.523	174.351	0.649295	down
ME2	3.95346e-09	583.626	272.808	0.467437	down
MEA1	2.04888e-05	360.655	220.587	0.611627	down
MECR	9.69216e-05	201.249	115.622	0.574522	down
MED10	3.71365e-07	329.723	176.831	0.536303	down
MED24	2.76347e-35	1834.31	631.558	0.344302	down
MED27	0.00146086	84.8618	43.4829	0.512397	down
MED8	1.77874e-10	298.862	130.533	0.436767	down
MEF2BNB	0.0279713	35.0854	17.3305	0.493953	down
MEIS3P1	0.000114289	59.5439	21.5645	0.362161	down
MELK	4.9361e-13	289.652	109.741	0.37887	down
MESDC1	5.38789e-12	354.971	153.098	0.431298	down
METRNL	0.000259245	78.4148	34.8912	0.444956	down
METTL1	0.0338935	67.7529	41.5225	0.612852	down
METTL22	0.013002	91.5741	56.2881	0.614673	down
METTL4	0.00186474	222.404	145.841	0.655745	down
METTL6	7.91731e-06	233.5	127.301	0.545187	down
MGC72080	0.00124923	45.6409	17.5184	0.383831	down
MICAL1	1.42108e-05	357.228	215.393	0.602956	down
MICAL2	3.50145e-14	2559.76	683.495	0.267015	down
MICALCL	4.84085e-08	164.605	67.5714	0.410507	down
MID1IP1	1.64675e-13	822.971	407.554	0.495222	down
MIIP	0.00299691	152.136	94.4942	0.621115	down
MINA	1.90854e-05	356.28	185.34	0.520208	down
MIR100HG	3.68495e-07	396.989	223.465	0.562898	down
MIR663A	0.00859716	33.7303	13.5976	0.403127	down
MIS18A	1.93329e-05	147.381	74.0163	0.50221	down
MKI67	5.19493e-13	543.182	19.9172	0.0366677	down
MKKS	4.18423e-08	876.413	530.06	0.604806	down
MLKL	0.0156162	104.724	66.549	0.635469	down
MMAB	2.67533e-06	359.84	208.157	0.578471	down
MMP1	3.71058e-36	214.478	3.85819	0.0179887	down
MMP10	9.30732e-09	61.7842	0.980204	0.015865	down
MMP9	1.03463e-19	184.556	36.7263	0.198998	down
MND1	1.90928e-06	39.761	6.86143	0.172567	down
MOCOS	6.50054e-06	387.443	232.349	0.599699	down
MOK	4.2807e-12	850.67	404.948	0.476034	down
MORC4	4.76317e-06	444.985	270.056	0.606887	down
MORF4L2	3.46598e-07	1946.72	1288.98	0.662132	down
MORN4	0.000606473	247.128	151.784	0.614193	down
MPC1	0.00123994	172.548	106.048	0.614601	down
MPHOSPH6	1.81912e-10	241.647	98.0408	0.405719	down
MPND	0.0354008	51.6448	29.677	0.574637	down
MREG	0.0253223	195.439	127.281	0.651256	down
MRM1	0.0386024	82.1341	53.0344	0.645705	down
MRPL11	5.36089e-06	440.557	267.073	0.606215	down
MRPL12	3.01623e-08	632.375	363.361	0.574598	down
MRPL17	7.67959e-08	506.362	285.842	0.564501	down
MRPL19	9.20966e-08	790.56	480.3	0.607544	down
MRPL2	0.00117157	257.401	169.178	0.657254	down
MRPL22	0.000138781	411.839	269.825	0.655171	down
MRPL3	7.86352e-20	828.089	340.107	0.410713	down
MRPL37	8.15359e-07	659.916	407.2	0.617048	down
MRPL42	1.01517e-10	926.995	510.6	0.550812	down
MRPL46	0.000449955	215.435	132.536	0.615202	down
MRPL47	2.05948e-06	380.429	188.094	0.494427	down
MRPL48	0.00450893	173.513	100.314	0.578137	down
MRPL54	6.5346e-05	126.013	62.6704	0.497333	down
MRPL9	5.06057e-07	449.537	258.397	0.574806	down
MRPS10	3.55399e-12	572.557	276.165	0.482337	down
MRPS15	4.92274e-06	533.283	331.013	0.620708	down
MRPS18A	2.36991e-09	339.331	164.298	0.484183	down
MRPS18B	6.16771e-07	686.978	421.796	0.613988	down
MRPS22	0.00298361	414.761	270.743	0.652768	down
MRPS23	1.31604e-05	258.154	144.964	0.56154	down
MRPS9	0.000334144	332.884	219.295	0.658771	down
MRTO4	1.80944e-07	334.797	178.167	0.532164	down
MSC	5.74638e-06	27.682	2.94061	0.106228	down
MSRA	3.49545e-10	125.473	37.1851	0.29636	down
MSX2	0.00356931	57.0734	27.3204	0.47869	down
MT1E	2.3672e-10	2454.77	908.973	0.370289	down
MT2A	7.97061e-15	5403.39	1610.64	0.29808	down
MTAP	2.87976e-05	608.244	400.629	0.658665	down
MTFP1	0.0101194	143.688	73.4527	0.511196	down
MTFR1	4.08544e-11	529.192	265.386	0.501493	down
MTFR2	0.000253375	28.2842	5.81859	0.205719	down
MTG1	0.0030493	133.434	81.6482	0.6119	down
MTHFD1L	1.3801e-34	799.911	228.2	0.285281	down
MTHFD2	1.86483e-39	2242.06	749.311	0.334207	down
MTIF2	6.00135e-07	799.389	501.655	0.627548	down
MTMR2	2.0464e-07	497.844	288.744	0.579989	down
MTRR	2.31762e-08	373.956	194.83	0.520998	down
MXD1	1.71374e-13	479.495	211.264	0.440596	down
MXRA8	0.000465712	71.437	27.8841	0.390332	down
MYBBP1A	0.0458358	447.112	290.051	0.648722	down
MYBL1	7.57604e-05	56.1789	19.2079	0.341906	down
MYBL2	1.3301e-08	76.9358	8.69657	0.113037	down
MYC	1.46112e-09	3000.74	1871.38	0.623642	down
MYEOV	0.000673306	19.3491	2.87798	0.14874	down
MYH16	0.00423793	14.9214	2.54445	0.170524	down
MYNN	0.000241274	359.867	237.543	0.660085	down
MYO10	1.43305e-06	867.983	561.867	0.647324	down
MYO1C	2.22628e-09	1537.21	934.134	0.60768	down
MYO1D	2.35932e-13	865.495	437.234	0.505183	down
MYO5B	4.11468e-05	473.588	307.784	0.649898	down
MYZAP	0.0316351	17.1884	5.69333	0.331231	down
NAA10	2.75653e-07	456.454	262.026	0.574047	down
NAA15	2.07051e-06	819.747	527.203	0.643128	down
NAGS	0.00693337	101.27	41.773	0.412489	down
NAIF1	0.00736768	101.218	61.1265	0.603911	down
NAMPT	3.89887e-14	634.935	292.453	0.460603	down
NANS	0.00240243	414.859	206.007	0.496572	down
NARS	1.03713e-13	2244.72	1230.44	0.548149	down
NARS2	0.000907695	222.015	143.611	0.646852	down
NAV3	6.58556e-05	17.0645	1.04283	0.0611114	down
NCAPD2	1.11421e-11	619.775	312.455	0.504143	down
NCAPG	7.66987e-05	122.736	14.1816	0.115546	down
NCAPG2	2.0593e-17	256.365	74.8086	0.291805	down
NCAPH	2.08302e-17	96.5772	9.46851	0.0980408	down
NCK2	2.3531e-08	700.97	406.99	0.58061	down
NCL	2.60051e-07	5340.95	3421.33	0.640584	down
NCOA7	4.23603e-05	430.586	276.292	0.641665	down
NDC80	3.93838e-14	111.561	10.2608	0.0919754	down
NDRG1	2.35796e-05	2252.36	1410.04	0.626029	down
NDUFAF2	1.62118e-05	196.581	74.1197	0.377043	down
NDUFAF3	3.43714e-07	197.556	90.6579	0.458897	down
NDUFB7	0.000106689	407.589	267.157	0.655457	down
NDUFB8	2.20539e-06	543.016	333.517	0.614194	down
NDUFB9	1.53493e-08	477.193	260.985	0.546916	down
NEDD1	7.12778e-08	478.194	269.075	0.562691	down
NEIL3	0.000256379	39.256	3.52466	0.0897866	down
NEK2	6.25249e-15	75.7935	3.00324	0.039624	down
NEK3	4.45164e-07	167.784	73.9522	0.440759	down
NEK6	1.10215e-09	471.251	242.693	0.514997	down
NELFE	1.10177e-08	595.855	332.829	0.558574	down
NETO1	5.18419e-05	35.6431	7.90426	0.221761	down
NETO2	1.45414e-05	570.715	369.077	0.646691	down
NEURL1B	3.13495e-11	156.768	49.6991	0.317024	down
NFXL1	0.000109843	278.353	170.617	0.612951	down
NGLY1	0.000667898	247.146	125.966	0.509681	down
NHP2	1.67944e-05	715.272	475.125	0.664258	down
NHSL1	4.07957e-05	203.507	112.744	0.554006	down
NIFK	7.50239e-07	622.634	319.691	0.513449	down
NIPAL1	0.0330579	71.72	41.001	0.571682	down
NIT2	6.64827e-09	423.343	220.858	0.521699	down
NKX2-8	4.49472e-05	25.3354	3.3994	0.134176	down
NLE1	0.000511396	170.733	100.585	0.589139	down
NLN	5.97855e-33	842.222	252.495	0.299796	down
NLRP1	7.49226e-07	753.545	471.411	0.625591	down
NME1	9.2392e-06	290.316	161.734	0.557095	down
NME2	4.86817e-06	577.914	343.969	0.59519	down
NNMT	0.00869008	138.127	89.6981	0.649388	down
NOC2L	4.93721e-06	544.902	340.503	0.62489	down
NOC4L	0.00980507	154.766	77.1637	0.498583	down
NOG	0.044805	14.6735	4.90102	0.334005	down
NOL7	2.68421e-16	613.079	241.003	0.393103	down
NOLC1	2.25344e-12	2218.22	1259.45	0.567774	down
NOP16	0.0035585	496.595	326.674	0.657828	down
NOP2	8.25853e-06	607.89	388.366	0.638875	down
NOP56	4.72231e-08	1263.76	785.051	0.621203	down
NOSTRIN	0.040771	13.5487	1.96041	0.144693	down
NPC1	1.86415e-05	1291.41	831.146	0.643594	down
NPM3	2.25569e-08	305.831	152.077	0.497258	down
NQO1	5.80749e-15	1430.54	735.967	0.514467	down
NR1D1	6.0758e-10	211.14	82.7944	0.39213	down
NR2C2AP	3.12603e-07	160.912	69.9484	0.434698	down
NRBF2	3.63442e-05	488.572	318.024	0.650927	down
NRBP1	1.27969e-07	1191.92	751.812	0.630755	down
NRG1	6.5405e-08	135.355	22.9408	0.169486	down
NRP1	0.000405707	212.982	128.094	0.60143	down
NRP2	2.14073e-12	432.057	193.703	0.448327	down
NSMAF	2.00169e-07	475.634	272.62	0.573172	down
NSMCE1	0.000567965	314.581	209.513	0.666008	down
NSUN5	1.58331e-06	221.616	113.203	0.510805	down
NT5C	2.51189e-13	711.551	344.571	0.484254	down
NT5E	1.36915e-09	2938.73	667.228	0.227046	down
NTM	3.67277e-05	19.9513	1.43899	0.0721253	down
NTN4	7.86847e-06	601.018	387.055	0.643999	down
NTSR1	2.07332e-07	185.751	29.2809	0.157635	down
NUCB2	0.000229864	558.716	360.779	0.645729	down
NUDC	7.60081e-10	675.041	368.89	0.546471	down
NUDCD2	8.59225e-07	439.026	257.001	0.58539	down
NUDT15	1.15478e-15	376.675	141.608	0.375943	down
NUDT22	1.25579e-05	353.172	213.038	0.603212	down
NUDT3	4.44099e-06	80.5755	28.0924	0.348647	down
NUF2	1.97865e-09	96.1166	3.98345	0.0414439	down
NUFIP1	0.0364731	66.3627	41.2516	0.621608	down
NUSAP1	3.59117e-18	382.572	100.209	0.261936	down
NXPH4	0.0164751	38.282	17.8519	0.466327	down
NXT1	0.000438038	244.516	153.432	0.627491	down
OCIAD2	6.17144e-14	758.442	367.033	0.48393	down
ODC1	4.73259e-39	1700.59	186.467	0.109649	down
ODF2	1.14925e-15	302.316	103.275	0.341614	down
OGFOD1	9.27217e-05	354.926	226.676	0.638657	down
OGG1	9.38741e-08	140.722	54.8914	0.390071	down
OIP5	0.000683848	41.5055	14.1816	0.341681	down
ORAI2	2.68421e-07	125.181	48.9272	0.390853	down
ORC6	2.0277e-06	88.8909	30.8029	0.346524	down
OSBPL10	1.3493e-07	501.271	287.22	0.572984	down
OSBPL6	6.43928e-12	420.19	180.253	0.428979	down
OSGIN1	6.24435e-06	73.3849	24.3798	0.332219	down
OSMR	1.85262e-06	1099.21	723.218	0.657945	down
OSTC	9.2572e-12	386.62	173.266	0.448156	down
OXCT1	1.16016e-07	347.558	185.071	0.532489	down
OXNAD1	8.07208e-07	225.955	113.954	0.504322	down
P2RX4	4.28109e-05	120.443	58.2078	0.483281	down
P2RX5	0.00108171	27.0179	6.86143	0.253958	down
P4HA3	0.000534546	10.1218	1	0.0987969	down
P4HB	5.56233e-11	5652.23	3476.64	0.615093	down
PA2G4	2.71906e-05	1108.46	713.462	0.643651	down
PA2G4P4	0.000201051	281.054	175.726	0.625239	down
PABPC1L	5.51344e-06	488.325	230.97	0.472984	down
PADI3	8.3774e-05	34.5628	7.90426	0.228693	down
PAICS	7.53069e-08	1182.08	740.572	0.626501	down
PAIP2	3.17992e-07	861.954	540.903	0.627532	down
PAK1	4.42522e-17	589.852	242.422	0.410988	down
PAK1IP1	2.88355e-06	276.006	151.388	0.548496	down
PAPPA2	3.11285e-09	98.8535	9.55152	0.0966229	down
PAQR4	0.00572038	97.7195	56.9975	0.583276	down
PAQR8	1.5496e-06	99.4464	37.1021	0.373086	down
PARPBP	0.000247365	74.1998	32.0336	0.43172	down
PARVA	1.92361e-14	1007.08	496.799	0.493308	down
PARVB	0.000702958	63.7062	22.1689	0.347987	down
PAWR	4.27202e-05	556.944	359.607	0.645678	down
PBDC1	0.00166033	184.945	114.912	0.621332	down
PBK	9.03908e-05	104.928	20.3134	0.193594	down
PC	3.49032e-10	336.445	155.748	0.462922	down
PCBD2	0.0405832	83.2588	55.2249	0.663292	down
PCDHAC2	1.21657e-08	55.0542	8.88446	0.161377	down
PCED1B	4.1772e-11	119.177	31.1786	0.261617	down
PCK2	1.1727e-85	1637.34	191.724	0.117094	down
PCTP	0.00465411	138.526	87.7173	0.63322	down
PDCD1LG2	0.0225272	21.4478	7.90426	0.368534	down
PDCD2L	0.000311126	132.805	71.6379	0.539422	down
PDCD5	0.000290318	300.899	192.828	0.64084	down
PDCD6	7.84549e-06	786.08	518.254	0.659289	down
PDE2A	0.00791342	16.8342	3.92082	0.232908	down
PDE9A	0.0479323	139.8	78.8328	0.563896	down
PDIA3	8.0348e-13	1843.8	1027	0.557003	down
PDIA3P1	6.83246e-13	3566.76	2057.67	0.576903	down
PDIA4	2.04004e-13	1932.03	1057.7	0.547452	down
PDIA5	2.07926e-08	463.795	253.768	0.547155	down
PDIA6	7.96637e-20	2681.9	1305.88	0.486925	down
PDK1	0.00866835	148.293	98.4995	0.664221	down
PDLIM2	0.00278574	162.497	79.73	0.490656	down
PDLIM3	2.53978e-05	35.9354	7.19495	0.200219	down
PDRG1	0.000613973	212.699	133.057	0.625566	down
PEA15	1.0923e-10	1022.94	542.594	0.530425	down
PEAR1	1.64909e-53	4870.82	1048.74	0.215312	down
PEMT	1.22256e-05	186	97.3941	0.523624	down
PES1	5.36942e-05	508.939	332.62	0.653555	down
PEX26	0.00180405	263.962	174.622	0.661541	down
PEX5L	0.00265636	80.4164	43.129	0.53632	down
PFAS	0.00141299	179.234	111.325	0.621117	down
PFDN1	2.8793e-05	621.253	409.159	0.658602	down
PFDN2	2.88783e-16	595.714	251.66	0.422452	down
PFN1	8.04592e-24	3489.1	1580.08	0.45286	down
PFN2	8.31186e-26	3122.61	1362.94	0.436474	down
PGF	4.35086e-05	89.2451	37.7692	0.423207	down
PGM2L1	0.043688	52.3709	30.7198	0.586582	down
PGM3	4.54657e-09	506.858	270.222	0.533131	down
PHC2	8.78002e-15	1348.28	688.871	0.510927	down
PHF19	5.56435e-16	393.845	149.304	0.379093	down
PHGDH	2.14982e-71	1816.43	293.792	0.161741	down
PHLDA1	3.37509e-19	4111.34	379.754	0.0923674	down
PHLDA2	0.0137834	585.113	372.37	0.636406	down
PIF1	0.000612967	33.0662	9.21799	0.278774	down
PIGW	0.000783302	136.692	77.8526	0.569546	down
PIH1D1	0.000125867	266.23	162.171	0.609138	down
PIK3CD	0.000400088	286.42	184.923	0.645637	down
PIP4K2A	1.99657e-06	185.698	90.5123	0.487416	down
PITPNC1	4.34505e-08	269.94	131.451	0.486962	down
PJA1	1.16842e-05	367.633	222.632	0.605581	down
PKIA	0.043224	44.9148	26.0693	0.580417	down
PKMYT1	6.48456e-10	55.3021	6.5279	0.118041	down
PKN1	2.53134e-34	1126.44	357.48	0.317355	down
PKP3	4.68281e-08	2068.44	1329.84	0.642918	down
PLAT	8.80569e-06	52.123	13.535	0.259673	down
PLAUR	5.39072e-13	133.451	31.8457	0.238631	down
PLEK2	1.79081e-07	635.536	242.879	0.382165	down
PLEKHA8P1	0.0457986	66.4866	42.2944	0.636134	down
PLEKHF1	0.019033	69.0191	40.5219	0.587111	down
PLEKHJ1	6.43106e-05	201.532	113.14	0.5614	down
PLEKHN1	0.0324773	84.9237	54.9948	0.647579	down
PLGRKT	8.91131e-09	207.191	89.1155	0.430114	down
PLK1	1.98583e-06	239.468	19.875	0.0829964	down
PLK3	1.72e-28	653.124	199.439	0.305361	down
PLK4	1.18642e-13	128.236	28.0501	0.218739	down
PLLP	4.75163e-06	52.4153	13.0762	0.249473	down
PLXNA2	1.03836e-16	733.31	321.671	0.438657	down
PM20D2	9.27459e-06	408.377	250.995	0.614615	down
PMAIP1	0.000694975	262.183	170.263	0.649404	down
PMEPA1	1.45559e-24	1800.73	681.655	0.378543	down
PMM2	0.000169256	260.04	159.814	0.614575	down
PNMA1	1.91563e-05	700.756	403.113	0.575254	down
PNPLA4	7.72245e-06	451.503	279.023	0.617987	down
POC1A	7.22197e-06	99.3401	33.139	0.333592	down
POC5	1.81791e-06	244.365	128.344	0.525214	down
POLD2	1.53756e-17	1009.38	459.526	0.455257	down
POLE4	0.000601686	146.088	83.546	0.571887	down
POLQ	3.88044e-09	50.5645	6.34001	0.125385	down
POLR1B	1.05466e-06	539.163	327.388	0.607215	down
POLR3B	0.000528294	183.352	110.763	0.604101	down
POLR3C	8.17598e-05	278.76	162.88	0.584302	down
POLR3D	0.000684206	329.094	194.101	0.589803	down
POLR3G	1.09302e-07	229.754	101.816	0.443152	down
POPDC3	1.32501e-07	167.12	70.9912	0.424792	down
PORCN	1.00013e-05	729.875	479.44	0.65688	down
PPAPDC1B	5.98241e-06	317.025	166.655	0.525684	down
PPCDC	0.000703294	83.6926	40.5219	0.484175	down
PPDPF	3.9398e-11	2105.83	928.159	0.440756	down
PPIB	4.67467e-18	1279.34	598.966	0.468185	down
PPIL1	5.99429e-07	372.938	209.095	0.56067	down
PPP1R11	5.0198e-06	557.866	350.703	0.628652	down
PPP1R14B	1.29081e-24	949.763	357.981	0.376916	down
PPP1R15A	6.59013e-57	2080.5	526.889	0.253252	down
PPP1R35	0.00039606	237.467	134.244	0.565317	down
PPP2R2A	0.00149023	925.542	571.002	0.616937	down
PPP2R5A	7.92885e-06	594.155	381.633	0.642312	down
PQLC3	0.0118047	122.356	79.6878	0.65128	down
PRC1	4.31349e-22	407.863	60.9809	0.149513	down
PRDM4	0.000151797	391.738	257.166	0.656473	down
PRDM5	0.0140033	32.3577	13.5976	0.420228	down
PRDM8	5.53256e-05	63.635	16.997	0.267101	down
PRDX4	6.61904e-07	549.25	331.83	0.604152	down
PREB	2.07075e-07	497.029	285.822	0.575061	down
PRELID1	1.67289e-09	353.5	170.909	0.483478	down
PRELID2	0.000599951	88.2267	43.212	0.489783	down
PRICKLE1	6.68687e-56	16360.2	2994.04	0.183008	down
PRKAA2	0.0322963	36.7678	18.8321	0.51219	down
PRKAG2	0.00543819	254.027	163.11	0.642098	down
PRKCDBP	5.64313e-09	169.077	65.1726	0.385461	down
PRKCQ-AS1	0.00830331	80.4072	45.1724	0.561795	down
PRKRIR	1.66443e-06	607.908	379.818	0.624795	down
PRMT1	0.000877958	1058.24	671.205	0.634265	down
PRMT3	1.52263e-12	378.835	161.774	0.427031	down
PRMT5	2.25637e-10	959.361	436.711	0.45521	down
PROCR	1.31045e-16	844.011	383.656	0.454562	down
PROSER1	5.16239e-09	695.904	393.248	0.56509	down
PROSER2	2.62196e-10	1385.38	810.438	0.584993	down
PRPF38A	0.00259783	231.773	154.412	0.66622	down
PRPS1	0.000196214	253.461	156.936	0.619173	down
PRPS2	0.00281444	309.497	204.487	0.660707	down
PRR11	2.47844e-20	388.682	87.8848	0.22611	down
PRR13	0.000415674	348.231	232.099	0.666507	down
PRR3	0.000200878	160.115	88.8431	0.55487	down
PRR7	5.37979e-05	323.33	180.813	0.559223	down
PRSS16	0.00013156	209.723	122.734	0.585218	down
PRSS3	1.46133e-08	131.893	46.1526	0.349925	down
PSAT1	5.74413e-159	2893.53	240.151	0.082996	down
PSENEN	0.00267385	149.56	93.265	0.623598	down
PSMA7	3.71e-07	1756.92	1160.12	0.660314	down
PSMB6	3.32814e-06	527.713	326.532	0.618767	down
PSMD14	1.21249e-14	784.105	372.476	0.475033	down
PSMD2	0.000550381	1663.26	1037.1	0.623534	down
PSMG1	2.24543e-12	440.824	199.481	0.452518	down
PSPH	2.43502e-06	208.67	105.778	0.506914	down
PSRC1	5.12053e-07	146.911	38.0604	0.259071	down
PTBP1	8.3503e-17	3482.26	1822.63	0.523403	down
PTER	5.91024e-14	305.867	113.975	0.372628	down
PTGER4	0.0102554	20.7837	6.46527	0.311074	down
PTGES	6.00673e-14	306.009	83.6712	0.273427	down
PTGES2	2.65395e-05	390.463	243.548	0.623741	down
PTGS2	6.8324e-12	162.843	49.3641	0.30314	down
PTHLH	3.22309e-11	244.906	71.785	0.293113	down
PTP4A1	8.55974e-17	4951.33	2643.68	0.533934	down
PTP4A3	0.00245438	106.815	45.7361	0.428182	down
PTPRZ1	0.010401	40.9653	19.2705	0.470412	down
PTRH1	0.000141122	107.319	30.1358	0.280807	down
PTRH2	0.00312604	167.828	107.404	0.639966	down
PTS	0.00391058	191.64	122.336	0.638363	down
PTTG1	8.67155e-06	336.099	169.22	0.503483	down
PTTG2	0.0293243	40.1948	21.1683	0.526643	down
PTTG3P	0.0187342	52.5836	29.01	0.551692	down
PUS1	1.6643e-05	186.717	97.4771	0.522059	down
PUS7	0.0011243	195.865	122.962	0.627793	down
PVR	1.31651e-13	1130.36	363.925	0.321955	down
PXK	1.31847e-15	361.966	133.995	0.370187	down
PXN	5.97124e-13	4411.25	2549.51	0.577957	down
PYCR1	2.21353e-59	900.757	161.629	0.179437	down
PYCR2	1.50547e-05	631.641	412.683	0.653351	down
PYCRL	0.000171021	63.7858	25.0265	0.392353	down
PYROXD1	0.00726741	81.5939	45.9021	0.562567	down
QPCTL	0.0447888	83.5067	55.3706	0.663067	down
QSOX1	6.977e-26	1061.73	377.734	0.355772	down
QTRTD1	5.45103e-05	272.969	164.153	0.601361	down
RAB17	0.000310287	95.2046	42.6906	0.448409	down
RAB23	0.000101311	363.844	234.56	0.644673	down
RAB27A	2.22372e-06	213.797	109.324	0.511346	down
RAB28	0.00542809	225.76	131.097	0.580691	down
RAB32	0.00317087	287.633	180.087	0.626099	down
RAB38	1.67355e-07	1089.64	496.19	0.45537	down
RAB39B	0.000525428	25.353	1.37636	0.0542879	down
RAB3B	8.1337e-08	154.173	50.1375	0.325203	down
RAB3IP	0.000267248	378.605	249.869	0.659973	down
RAB5A	4.57374e-07	835.404	524.868	0.62828	down
RAB6A	1.04253e-07	2283.54	1500.67	0.657166	down
RABEPK	5.51118e-05	258.861	62.5029	0.241453	down
RAC2	2.43291e-06	850.672	474.871	0.558231	down
RACGAP1	0.00792696	293.947	160.587	0.546315	down
RAD23A	3.40936e-09	1194.9	711.057	0.595076	down
RAD51	0.00013589	34.9966	5.81859	0.166262	down
RAD51AP1	7.31338e-06	52.2294	13.5976	0.260344	down
RAET1E	1.59158e-10	214.612	83.881	0.39085	down
RAI14	3.00005e-12	1551	493.166	0.317966	down
RALB	1.89736e-10	966.118	472.916	0.489501	down
RALY	1.24799e-08	1551.75	961.095	0.61936	down
RAN	4.71991e-19	1262.98	574.334	0.454745	down
RANBP1	0.000645857	269.683	174.287	0.646265	down
RAP1B	6.91155e-05	350.737	220.837	0.629637	down
RAP1GDS1	2.68584e-05	685.012	456.523	0.666445	down
RAPGEF3	6.04417e-14	154.713	38.1434	0.246543	down
RASA2	0.000327789	113.332	58.5617	0.516728	down
RBCK1	2.26038e-77	3828.45	835.358	0.218198	down
RBM10	5.87677e-07	533.106	316.103	0.592947	down
RBM14	5.54816e-11	411.458	130.303	0.316686	down
RCN1	1.09901e-10	1288.76	643.743	0.499507	down
RDH11	2.22159e-07	1549	907.605	0.585929	down
RECQL4	0.000188411	104.662	50.8453	0.485804	down
REXO4	0.000138172	509.931	336.689	0.660264	down
RFC4	0.00638995	148.576	95.7672	0.644566	down
RFC5	0.00849712	137.587	90.1161	0.654976	down
RFT1	5.44244e-07	350.383	192.828	0.550335	down
RFTN1	4.51082e-10	278.175	63.8166	0.229412	down
RGP1	0.0110527	183.573	112.703	0.613942	down
RGS19	0.00298992	144.582	65.8397	0.455378	down
RGS3	1.22497e-08	188.877	78.3537	0.414839	down
RHNO1	9.15603e-15	410.972	165.279	0.402165	down
RHOBTB1	0.000870776	81.5143	39.8126	0.488412	down
RHOBTB2	2.16948e-06	640.77	382.406	0.596792	down
RHOF	0.0427565	73.199	46.9449	0.641332	down
RIPK2	6.62541e-14	254.346	88.0101	0.346025	down
RMI2	1.05492e-07	70.6221	17.6437	0.249832	down
RNASE7	4.26729e-10	151.26	51.0129	0.337254	down
RNASEH1	0.00361204	148.514	93.8287	0.631782	down
RNASEH2A	2.86351e-07	186.265	85.9244	0.461301	down
RNASEH2B	2.95157e-11	248.652	97.1436	0.390681	down
RNF10	3.5475e-08	1498.04	939.905	0.627424	down
RNF115	0.000270203	224.273	136.853	0.610207	down
RNF125	2.88997e-05	66.4422	22.8782	0.344332	down
RNF138	8.17354e-05	323.835	204.153	0.630424	down
RNF138P1	0.0253322	53.0174	29.7396	0.560941	down
RNF14	1.48514e-05	613.576	402.655	0.656244	down
RNF181	2.30516e-05	346.54	211.035	0.608978	down
RNF216P1	1.38855e-07	121.089	44.9015	0.370813	down
RNF24	2.2499e-09	168.368	63.4424	0.376807	down
RNF25	0.000709575	199.433	123.005	0.616772	down
RNF6	3.4675e-05	925.383	540.949	0.584567	down
ROBO3	1.48949e-18	349.436	112.639	0.322345	down
RP9P	5.11935e-10	100.881	25.1721	0.249523	down
RPAP2	0.00160659	191.809	122.275	0.637484	down
RPE	0.00538764	349.231	221.379	0.633904	down
RPF1	6.19906e-06	448.35	241.169	0.537904	down
RPF2	0.0100374	281.372	159.084	0.565388	down
RPGR	0.0454351	43.7281	24.7134	0.565159	down
RPL22L1	2.17769e-21	1086.27	361.758	0.333028	down
RPL23AP7	0.0490392	40.4427	22.0436	0.545059	down
RPN1	3.91444e-14	2625.24	1443.73	0.549943	down
RPP40	0.00518723	75.6964	41.1263	0.543306	down
RPS6KA2	9.46107e-65	650.237	82.1696	0.126369	down
RPSAP52	4.26029e-06	29.4709	3.3994	0.115348	down
RPUSD3	4.59774e-12	314.244	128.906	0.410211	down
RRBP1	3.72351e-21	2549.85	1193.69	0.468142	down
RRM2	0.000434033	173.15	19.7293	0.113944	down
RRP12	0.000389387	356.104	236.436	0.663953	down
RRP8	0.000530823	167.997	99.7929	0.594017	down
RRP9	0.00262201	196.068	127.405	0.649798	down
RRS1	0.000501492	270.498	173.452	0.641233	down
RSL1D1	2.11866e-05	1826.85	1214.45	0.664778	down
RSL24D1	2.39068e-10	1049.07	596.359	0.568465	down
RSU1	1.41341e-05	579.633	375.667	0.648112	down
RTCA	1.64541e-05	395.307	243.568	0.61615	down
RTTN	1.19182e-13	587.77	270.66	0.460486	down
RUNX2	6.58327e-10	103.857	27.3831	0.263662	down
RUVBL2	0.00024772	659.605	407.054	0.617118	down
RWDD2A	0.00201134	89.8029	47.6542	0.530654	down
RWDD2B	0.000210859	257.604	159.147	0.617796	down
S100A16	1.23134e-22	4098.52	1918.43	0.468079	down
S100A9	1.35043e-09	154.421	54.4953	0.3529	down
S1PR3	0.021189	30.135	13.0762	0.43392	down
SAE1	1.62302e-07	702.492	424.428	0.604175	down
SAMD4A	0.000157285	337.171	216.353	0.641671	down
SAPCD2	1.03206e-08	76.0062	17.7063	0.232958	down
SARS	1.38342e-11	3111.99	1844.24	0.592623	down
SAT1	8.07044e-22	9757.9	4802.2	0.492134	down
SBDSP1	4.99816e-08	577.711	330.911	0.572798	down
SCCPDH	0.0220437	79.0789	48.8223	0.617387	down
SCD	4.66304e-22	20745.1	10348.3	0.498829	down
SCEL	0.00761156	125.225	78.5838	0.627541	down
SCFD1	4.58325e-14	623.413	288.744	0.463165	down
SCG5	9.81413e-06	15.3376	1	0.0651993	down
SCLT1	0.000100586	140.075	64.4007	0.459758	down
SCLY	0.0152779	10.3697	1.50162	0.144809	down
SCML2	0.00428684	40.7794	17.0596	0.418339	down
SCYL1	6.90903e-07	614.726	374.061	0.608499	down
SDC3	9.4462e-05	173.797	96.6018	0.555831	down
SDCBP2	0.000832365	28.7624	7.32021	0.254507	down
SDCCAG3	8.08977e-06	577.463	365.904	0.633641	down
SDF2L1	1.83682e-05	94.4434	38.5192	0.407855	down
SDSL	1.24249e-05	59.8538	18.2903	0.305584	down
SEC11C	8.76041e-15	421.404	171.828	0.407753	down
SEC13	9.87769e-06	642.258	417.523	0.650086	down
SEC23B	1.92414e-16	1387.2	681.824	0.49151	down
SEC24D	5.55411e-17	580.961	241.653	0.415954	down
SEC61A1	2.79215e-13	2902.62	1636.96	0.563958	down
SEC61G	5.4107e-07	373	209.701	0.562201	down
SEC63	4.07088e-13	1391.17	737.116	0.529853	down
SEH1L	9.86618e-05	471.525	311.307	0.660214	down
SEL1L3	4.73708e-15	1143.51	571.584	0.49985	down
SEMA3A	8.18204e-13	352.314	132.182	0.375182	down
SEMA4F	0.00541753	171.671	114.162	0.665005	down
SEMA7A	1.8667e-09	87.7485	20.7925	0.236956	down
SENP3	0.000583702	175.346	103.754	0.591712	down
SEPT11	3.03059e-07	843.471	525.701	0.623259	down
SERINC2	3.3312e-24	3571.83	1330.66	0.372544	down
SERP1	2.39083e-10	1745.37	1036.42	0.593813	down
SERPINB1	2.08483e-22	718.893	265.466	0.369271	down
SERPINB2	2.32889e-24	1261.55	509.371	0.403764	down
SERPINB8	0.0157247	356.908	164.403	0.460632	down
SERPINE1	3.06209e-35	11642.4	4656.89	0.399995	down
SERPINE2	4.09874e-46	380.102	44.2548	0.116429	down
SERPINH1	3.21757e-10	1046.87	600.01	0.573145	down
SESN2	3.66352e-14	1032.65	478.941	0.463798	down
SFR1	0.040624	57.1797	35.0368	0.612749	down
SFXN4	6.14494e-05	145.238	74.3484	0.511907	down
SGOL1	0.00138188	42.497	3.3994	0.0799915	down
SGOL2	7.04332e-11	154.439	49.1981	0.318561	down
SGPL1	1.57931e-08	718.646	418.107	0.581799	down
SGTB	3.60678e-11	363.896	163.923	0.450465	down
SH2B2	0.00626174	35.9974	14.6404	0.406708	down
SH2D2A	7.15616e-05	12.7607	1	0.0783658	down
SH2D3A	0.000431314	573.078	286.05	0.499147	down
SH2D4A	9.97489e-11	122.559	34.0989	0.278224	down
SH2D5	1.18139e-14	226.513	69.5945	0.307243	down
SH3BGRL2	2.18697e-07	261.209	132.265	0.506357	down
SH3BGRL3	1.07247e-12	1648.71	909.415	0.551593	down
SH3BP4	2.62391e-12	821.793	424.303	0.516314	down
SH3D19	4.78545e-06	662.617	427.015	0.644437	down
SH3KBP1	2.58627e-17	682.426	145.34	0.212975	down
SH3RF1	0.00203488	231.419	153.767	0.664452	down
SH3TC1	1.78426e-10	902.617	500.4	0.554388	down
SHB	4.17719e-06	431.853	259.377	0.600614	down
SHCBP1	6.41711e-12	75.8555	4.50486	0.0593874	down
SHMT2	1.11915e-39	3358.58	1171.61	0.34884	down
SHROOM3	2.05245e-11	383.812	175.436	0.457088	down
SIAH2	3.73914e-09	351.109	171.973	0.489798	down
SIGMAR1	6.72416e-10	831.339	464.07	0.55822	down
SKA1	1.01291e-14	63.9273	3.92082	0.0613324	down
SKA3	6.07779e-05	87.8632	5.35981	0.0610017	down
SLC10A7	0.000209646	111.03	56.5809	0.509602	down
SLC16A1-AS1	0.0210834	39.0081	18.8948	0.484381	down
SLC16A3	9.61532e-05	2107.32	1252.09	0.594165	down
SLC16A4	5.35794e-07	318.636	174.832	0.548687	down
SLC16A5	3.45934e-07	172.07	76.9977	0.447479	down
SLC19A1	0.00842168	134.036	87.1959	0.650541	down
SLC1A4	8.79679e-13	164.454	42.4823	0.258323	down
SLC20A1	2.59968e-16	1029.92	355.791	0.345454	down
SLC23A2	9.9544e-06	701.2	460.193	0.656294	down
SLC25A13	0.0096002	88.4127	52.931	0.598681	down
SLC25A15	2.30509e-05	142.634	70.3038	0.492895	down
SLC25A25	0.00244813	106.345	56.559	0.531846	down
SLC25A32	0.000793654	286.101	188.01	0.657144	down
SLC25A39	4.70782e-08	915.607	550.139	0.600846	down
SLC27A4	0.0085159	297.71	189.22	0.635585	down
SLC29A1	0.004214	163.879	106.592	0.65043	down
SLC2A3	0.00989875	86.5174	46.4454	0.536832	down
SLC2A4RG	2.46332e-08	1553.93	970.664	0.624649	down
SLC2A9	1.48678e-24	519.477	163.716	0.315155	down
SLC30A1	6.00791e-05	359.548	226.197	0.629114	down
SLC31A1	2.29983e-11	430.746	203.11	0.471531	down
SLC35E3	0.000907206	126.367	72.3894	0.57285	down
SLC35E4	0.00886883	63.8653	34.0566	0.533257	down
SLC35F2	1.68382e-11	680.185	307.449	0.452008	down
SLC35G1	0.0229568	34.2085	16.3299	0.477365	down
SLC38A2	1.37687e-10	7687.35	4791.75	0.623329	down
SLC3A2	9.13831e-40	8854.09	3296.67	0.372333	down
SLC43A1	0.00345794	16.4179	3.00324	0.182924	down
SLC45A4	0.000941952	58.2777	24.776	0.425137	down
SLC48A1	0.00602826	128.174	81.4195	0.635228	down
SLC52A2	0.00208662	412.291	274.038	0.66467	down
SLC52A3	0.0362998	49.0679	26.8194	0.546578	down
SLC5A10	0.00995042	88.7669	52.7009	0.593699	down
SLC6A15	3.01652e-12	1007.08	533.541	0.529793	down
SLC6A9	4.60917e-10	459.446	175.101	0.381114	down
SLC7A1	1.80842e-17	2067.96	1034.15	0.500084	down
SLC7A11	1.04955e-119	1512.07	140.337	0.0928112	down
SLC7A2	0.00284839	130.396	79.146	0.606965	down
SLC7A5	1.5758e-18	25474.7	13542.2	0.531596	down
SLC7A6OS	0.000153812	91.1311	39.479	0.433212	down
SLC9A7	7.43405e-06	502.776	317.107	0.630712	down
SLFN5	2.55542e-19	613.85	241.215	0.392953	down
SLIRP	0.00411886	230.019	123.714	0.537841	down
SLIT3	5.85868e-08	81.5587	22.7326	0.278726	down
SLITRK6	0.000946261	19.9513	3.52466	0.176663	down
SLMO1	0.0170424	59.7742	33.7231	0.564174	down
SMAGP	0.00581865	99.8627	59.3336	0.594152	down
SMARCB1	1.4988e-07	838.388	485.281	0.578826	down
SMIM15	1.71536e-08	730.67	424.594	0.581102	down
SMIM20	0.000506155	243.604	155.394	0.637894	down
SMOX	6.03673e-33	248.962	32.6803	0.131266	down
SMPD2	0.00834594	70.4981	38.5192	0.546386	down
SMS	4.80824e-06	272.491	150.303	0.551591	down
SMTN	4.32041e-17	557.051	223.964	0.402053	down
SMUG1	1.84659e-05	168.28	85.9448	0.510726	down
SMYD2	4.80619e-05	386.008	244.613	0.633698	down
SMYD5	6.77046e-07	319.07	172.931	0.541984	down
SNAPC5	0.000851091	106.867	56.7469	0.531004	down
SNF8	0.000403097	310.453	191.619	0.617223	down
SNHG1	6.08144e-07	1909.81	1063.17	0.556691	down
SNHG12	0.000946343	478.283	292.159	0.61085	down
SNHG15	1.7552e-07	306.637	143.608	0.468331	down
SNHG17	1.46026e-11	371.406	165.069	0.444443	down
SNHG8	8.7364e-08	1163.29	733.38	0.630434	down
SNORA18	0.0434316	21.6162	9.34325	0.432234	down
SNRNP27	8.63235e-06	270.543	152.577	0.563966	down
SNRPA	5.38655e-10	750.693	410.493	0.546818	down
SNRPC	0.000137253	307.284	193.349	0.629221	down
SNRPD1	8.85294e-05	178.411	99.4171	0.557237	down
SNTA1	0.00195649	106.681	59.8754	0.561255	down
SNX10	6.62677e-06	57.4452	16.0794	0.279909	down
SNX11	0.00119716	153.11	92.327	0.60301	down
SNX22	0.000180335	115.74	57.6019	0.497682	down
SNX24	5.27003e-15	408.802	161.316	0.394606	down
SNX5	1.52244e-08	1169.71	712.291	0.608944	down
SOBP	0.0291859	10.1218	2.02304	0.19987	down
SOCS2-AS1	0.0135696	22.05	7.25758	0.329142	down
SOCS3	0.00087969	64.0956	27.8622	0.434698	down
SORD	3.28742e-07	165.65	72.889	0.440018	down
SORL1	0.00240963	248.173	161.359	0.650188	down
SOWAHC	9.6076e-19	944.423	413.103	0.437413	down
SPAG1	1.39348e-06	152.818	68.2385	0.446534	down
SPAG5	2.84188e-31	223.874	27.8419	0.124364	down
SPATA20	0.00329213	409.521	237.436	0.579791	down
SPATA2L	0.0055781	62.0589	32.2637	0.519889	down
SPATS2	5.60639e-05	705.14	382.718	0.542755	down
SPC24	0.0047191	15.5679	3.00324	0.192912	down
SPC25	0.000263956	16.8961	1.43899	0.0851669	down
SPDL1	5.29011e-10	399.575	188.865	0.472664	down
SPECC1L	1.98845e-05	325.322	196.792	0.604915	down
SPHK1	1.12781e-07	509.134	184.069	0.361533	down
SPIRE1	0.000214715	779.047	497.442	0.638527	down
SPRED1	3.65719e-24	455.444	135.685	0.297918	down
SPRED2	1.40663e-22	744.052	256.02	0.344088	down
SPRY2	3.29299e-05	102.502	45.2773	0.441723	down
SPRY4	7.89312e-38	450.679	49.3641	0.109533	down
SPRYD3	1.38627e-05	337.02	202.047	0.599511	down
SPSB2	0.00677143	100.341	59.8128	0.596096	down
SPTB	4.42941e-06	89.3515	32.8885	0.36808	down
SPX	1.95612e-22	139.252	16.2673	0.116819	down
SQRDL	1.23272e-24	1214.86	481.466	0.396315	down
SRA1	6.31562e-05	465.761	303.902	0.652486	down
SRGAP1	0.000120701	298.941	185.695	0.621177	down
SRI	1.41387e-05	433.057	268.762	0.620616	down
SRM	3.11264e-16	533.558	217.685	0.407988	down
SRP19	3.38934e-05	619.88	412.373	0.665246	down
SRP68	2.57282e-06	981.73	643.742	0.655722	down
SRP72	6.65216e-08	1719.46	862.268	0.501476	down
SRPK1	1.67615e-06	990.604	645.951	0.652078	down
SRPR	6.3202e-07	1094.71	708.976	0.647638	down
SRPRB	7.52804e-12	472.88	222.068	0.469607	down
SRPX	2.75705e-08	141.74	52.6805	0.37167	down
SRPX2	1.5972e-06	108.213	21.3562	0.197353	down
SRSF12	0.00533019	13.1769	2.02304	0.153529	down
SRXN1	2.31312e-20	1515.42	688.457	0.4543	down
SSH1	1.3674e-14	1235.38	632.418	0.511922	down
SSR3	1.77955e-07	2678.93	1547.41	0.577624	down
SSRP1	2.62467e-06	1740.37	1044.96	0.600424	down
SSX2IP	4.82835e-05	416.471	266.24	0.639276	down
ST3GAL1	2.42287e-12	224.211	80.336	0.358306	down
ST3GAL5	2.72646e-05	43.4978	10.5944	0.243561	down
ST6GALNAC3	7.04468e-06	18.4547	0.521417	0.0282539	down
STAG3L4	9.75496e-05	168.758	92.5353	0.548332	down
STAMBPL1	1.24123e-05	52.9111	8.94709	0.169097	down
STARD7-AS1	0.00018825	60.2524	23.0035	0.381785	down
STAT1	0.00409609	1685.84	1107.45	0.656909	down
STC2	1.64075e-76	2928.76	52.848	0.0180445	down
STEAP1	0.00446834	47.341	14.9113	0.314977	down
STIL	0.021258	103.741	37.7692	0.364072	down
STK17A	6.04022e-10	1188.87	691.249	0.581434	down
STK17B	0.000571527	327.235	217.854	0.665743	down
STK24	8.67256e-10	2516.51	1549.73	0.615826	down
STK39	2.11742e-11	697.383	359.315	0.515234	down
STK40	0.00163071	215.94	139.959	0.648141	down
STMN1	6.55509e-10	830.489	465.428	0.560426	down
STOML2	4.67377e-07	861.465	539.714	0.626506	down
STPG1	0.000434191	211.326	130.743	0.618678	down
STRAP	6.84992e-08	1354.58	856.194	0.632073	down
STT3A	1.41748e-16	1588.08	788.372	0.496431	down
SUN3	0.0314894	14.6735	4.31697	0.294203	down
SUPT20H	2.9167e-06	528.581	324.361	0.613646	down
SVEP1	6.59386e-05	26.1235	3.98345	0.152485	down
SVIP	0.00214902	207.864	136.685	0.657571	down
SWI5	0.00278023	139.393	85.2981	0.611924	down
SYBU	7.42879e-15	181.776	49.2607	0.270997	down
SYDE1	0.027981	68.3994	41.8982	0.612553	down
SYK	0.0352402	25.6453	11.1784	0.435885	down
SYNE3	1.08732e-09	75.7759	15.2245	0.200914	down
SYNGR3	0.00898016	65.4682	35.3077	0.539311	down
SYNJ2	0.000256361	159.433	90.6375	0.568498	down
SYT1	2.85251e-12	84.1976	13.7855	0.163728	down
TACC1	5.36081e-05	400.275	257.711	0.643834	down
TACC3	2.63965e-17	231.339	62.6908	0.270991	down
TADA3	1.43171e-05	700.306	463.635	0.662046	down
TAF4B	0.0147405	123.374	81.1471	0.657733	down
TAF9	1.02531e-15	1140.87	556.941	0.488171	down
TANC2	4.39722e-16	1740.91	886.854	0.509421	down
TAOK3	1.50943e-11	1035.85	565.43	0.545863	down
TARS	9.17815e-09	2006.63	924.623	0.460784	down
TATDN1	0.00242764	82.9221	43.212	0.521115	down
TAX1BP1	7.80171e-10	1879.38	1141.69	0.607481	down
TBC1D1	0.00012643	426.858	231.496	0.542325	down
TBC1D16	1.20635e-08	467.231	229.18	0.490506	down
TBC1D19	0.0163923	72.4729	42.5027	0.586463	down
TBC1D31	0.0111236	101.607	63.1918	0.621923	down
TBL1X	4.59678e-09	179.509	71.0335	0.395711	down
TBX18	1.1385e-08	347.372	174.955	0.503654	down
TCEA1	1.68777e-10	505.097	256.771	0.50836	down
TCF12	7.63896e-09	963.277	573.502	0.595366	down
TCF19	1.50355e-05	181.164	94.0996	0.519416	down
TCF7	0.000697378	26.9559	6.27738	0.232876	down
TCTEX1D2	0.000461936	84.4011	39.7499	0.470965	down
TDRKH	0.00503421	105.105	63.1292	0.600628	down
TEAD4	1.45165e-31	2014.64	281.901	0.139927	down
TES	1.56994e-08	1345.23	831.711	0.618267	down
TFB2M	0.000910026	158.078	93.431	0.591042	down
TFPI2	7.23141e-81	2773.87	268.887	0.096936	down
TFPT	0.00458312	115.802	69.6148	0.601152	down
TGFA	4.51907e-09	843.135	490.539	0.581803	down
TGIF1	3.98983e-23	863.095	328.115	0.380161	down
THAP1	0.00299226	181.793	117.665	0.647247	down
THAP3	0.000176795	149.099	80.7306	0.541457	down
THAP9-AS1	1.54622e-08	895.586	533.395	0.595583	down
THBS1	2.21113e-09	2066.12	1275.59	0.617385	down
THOC5	4.88218e-05	315.483	174.143	0.551987	down
THOC6	5.35523e-05	302.192	184.507	0.610563	down
THSD4	1.41361e-10	622.183	318.818	0.512419	down
TICRR	0.00982714	54.7443	28.1128	0.513528	down
TIMM17A	0.000342632	359.734	237.854	0.661195	down
TIMM17B	0.0027522	172.893	109.886	0.635572	down
TIMM44	1.39477e-12	535.337	249.866	0.466745	down
TIMM50	3.29749e-06	437.06	262.776	0.601236	down
TIMM8A	0.00205773	97.9499	53.7859	0.549117	down
TIMP1	1.70877e-06	799.832	509.451	0.636948	down
TIMP4	3.39484e-06	19.4555	1	0.0513994	down
TINAGL1	6.25188e-16	1833.44	938.948	0.512124	down
TINF2	0.000753206	367.323	239.901	0.653106	down
TIPARP	5.84872e-13	1798.04	994.968	0.553362	down
TIPIN	0.0409697	65.8049	42.274	0.642414	down
TIPRL	4.67399e-05	803.825	535.753	0.666505	down
TK1	1.93705e-14	96.7012	8.82183	0.0912278	down
TLDC1	1.61726e-10	833.775	457.899	0.549188	down
TLR6	0.0160798	39.6546	18.8948	0.476483	down
TMC7	2.03718e-05	137.525	66.3407	0.48239	down
TMCC3	0.000598245	296.958	197.71	0.665783	down
TMED2	1.63749e-13	2993.17	1681.57	0.561801	down
TMEM126A	0.000186252	112.499	55.892	0.49682	down
TMEM141	4.16744e-12	346.921	148.344	0.427603	down
TMEM14B	0.00245687	199.141	119.646	0.600811	down
TMEM154	1.27694e-21	718.884	195.54	0.272005	down
TMEM156	5.60276e-29	377.968	86.7167	0.229429	down
TMEM177	0.00514899	119.425	73.2851	0.613652	down
TMEM194A	0.00031428	239.823	149.094	0.621685	down
TMEM194B	2.1084e-08	160.504	50.4696	0.314443	down
TMEM206	0.00211849	166.119	104.548	0.629358	down
TMEM214	3.8234e-09	662.944	370.433	0.558769	down
TMEM218	0.00138347	134.24	78.4367	0.584304	down
TMEM223	0.0191031	174.301	101.127	0.580186	down
TMEM231	0.00484219	103.733	57.666	0.55591	down
TMEM234	0.00598159	58.7559	30.0528	0.511486	down
TMEM241	0.0113684	121.027	79.2712	0.654986	down
TMEM39A	1.98879e-12	449.829	202.317	0.449763	down
TMEM39B	2.6672e-06	135.674	58.7904	0.43332	down
TMEM47	0.00443998	21.988	5.88122	0.267474	down
TMEM5	0.0015606	239.362	157.791	0.659214	down
TMPO	7.1283e-08	891.157	522.01	0.585767	down
TMSB4X	3.62735e-11	257.49	103.401	0.401572	down
TNC	1.41397e-11	874.333	434.128	0.496525	down
TNFRSF10A	0.000461966	199.15	121.816	0.61168	down
TNFRSF11A	9.61809e-05	14.7354	0.521417	0.0353852	down
TNFRSF12A	4.38489e-34	2180.09	663.744	0.304457	down
TNFRSF6B	1.95566e-08	76.9183	18.8118	0.244568	down
TNFSF15	0.00878906	28.1602	10.1356	0.359925	down
TNRC18	7.43938e-16	1691.14	863.578	0.510648	down
TOM1L1	1.28448e-06	457.507	272.058	0.594653	down
TOMM34	8.96414e-11	954.42	495.565	0.519232	down
TOMM40	0.000426777	321.293	210.825	0.656178	down
TOP2A	5.29878e-38	1117.12	68.7192	0.0615145	down
TOR3A	9.78116e-06	296.488	163.173	0.550351	down
TP53	0.000586147	480.841	305.673	0.635706	down
TPBG	5.92564e-15	1547.1	567.806	0.367012	down
TPD52L1	5.23029e-21	774.815	305.301	0.39403	down
TPD52L2	1.36308e-27	3213.75	1360.65	0.423382	down
TPI1P2	0.0192877	51.6448	28.155	0.545166	down
TPM3	2.5388e-06	1448.7	912.61	0.62995	down
TPMT	2.29421e-05	221.403	123.506	0.557831	down
TPST1	0.006215	171.211	112.91	0.659478	down
TPX2	1.56461e-11	656.895	120.961	0.184141	down
TRA2B	1.58752e-09	936.709	451.62	0.482135	down
TRABD2A	0.00109711	32.526	9.80204	0.30136	down
TRAF5	0.000600009	33.6508	9.9273	0.29501	down
TRAIP	1.3798e-05	45.1183	10.657	0.236201	down
TRAM1	6.72338e-12	3396.54	1946.08	0.57296	down
TRAP1	2.1478e-08	1542.45	961.779	0.62354	down
TREM2	0.0307752	65.4682	39.8752	0.609077	down
TRIB1	1.07261e-31	447.252	86.3817	0.193139	down
TRIB3	2.05383e-138	8767.31	222.589	0.0253886	down
TRIM14	0.00050232	327.766	195.832	0.597477	down
TRIM2	1.45689e-11	111.959	26.4655	0.236385	down
TRIM36	4.35699e-06	58.5431	7.52848	0.128597	down
TRIM47	0.0228986	239.911	143.025	0.59616	down
TRIOBP	1.02137e-09	807.35	454.083	0.562437	down
TRIP13	8.73185e-10	120.248	23.2117	0.193033	down
TRMT11	0.00463481	177.923	116.81	0.656521	down
TRMT2B	0.00716258	138.561	89.7826	0.647965	down
TRMT6	2.16431e-05	671.844	446.931	0.66523	down
TROAP	4.44843e-09	102.289	4.90102	0.0479135	down
TSEN15	3.82165e-30	675.722	199.689	0.29552	down
TSEN2	0.0245928	118.689	68.9259	0.580726	down
TSKU	5.0276e-06	376.126	223.923	0.595341	down
TSLP	0.0431674	38.6982	20.9178	0.540537	down
TSPAN1	6.61358e-15	704.999	328.224	0.465567	down
TSPAN13	2.97478e-08	536.516	303.926	0.566481	down
TSPAN4	8.32062e-22	524.933	179.418	0.341792	down
TSPAN5	0.000796364	614.708	307.118	0.499617	down
TSR1	1.0629e-07	520.345	297.188	0.571137	down
TSSC1	0.000430458	222.36	138.209	0.621554	down
TST	0.00291012	121.275	72.6807	0.599303	down
TSTA3	2.28725e-09	281.178	128.114	0.455633	down
TSTD1	6.36598e-06	334.408	196.625	0.587979	down
TSTD2	3.81157e-06	197.379	100.878	0.511088	down
TTC19	0.000110328	564.462	343.945	0.609332	down
TTC27	6.23128e-11	270.144	112.014	0.414646	down
TTC4	0.0286913	33.0218	11.4915	0.347999	down
TTK	4.30773e-15	97.7464	13.5976	0.139111	down
TTL	2.54047e-05	502.316	325.678	0.648354	down
TUBA1A	0.00125523	147.54	88.1557	0.597502	down
TUBA1B	3.04611e-09	1092.04	283.318	0.259439	down
TUBA1C	3.72576e-11	1193.14	415.206	0.347993	down
TUBB	4.97829e-09	2735.22	1626.63	0.594698	down
TUBB3	0.00842423	131.831	85.2981	0.647027	down
TUBB4B	2.06163e-11	1456.18	820.508	0.563466	down
TUBE1	1.05963e-20	249.75	60.126	0.240745	down
TUSC3	1.67881e-07	756.573	461.488	0.609972	down
TWIST2	0.002551	92.734	50.0938	0.540188	down
TXLNG	0.000129228	605.1	390.492	0.645335	down
TXN	6.32032e-08	1010.39	622.215	0.615818	down
TXNDC11	1.48222e-05	347.674	210.514	0.605492	down
TXNDC12	2.0034e-10	925.588	517.067	0.558636	down
TXNDC17	1.96986e-09	291.131	133.975	0.460187	down
TXNDC5	2.00288e-14	236.617	76.3933	0.322856	down
TXNIP	1.52173e-13	5872.97	3158.41	0.537787	down
TXNL4A	4.03107e-06	338.995	194.182	0.572818	down
TXNL4B	0.011651	127.386	84.047	0.659784	down
TXNRD1	1.03103e-09	1635.09	665.223	0.406842	down
U2AF1L4	0.0178989	95.1426	59.8128	0.628665	down
UAP1	3.68817e-17	580.597	237.48	0.409027	down
UBA6-AS1	1.35644e-14	250.936	82.5454	0.32895	down
UBALD2	8.95925e-24	329.785	83.1498	0.252133	down
UBAP1	1.59622e-06	1023.89	667.661	0.652082	down
UBASH3B	9.36872e-28	281.116	53.4728	0.190216	down
UBE2C	1.01011e-41	239.876	4.90102	0.0204315	down
UBE2F	2.66477e-06	319.92	180.231	0.563361	down
UBE2J1	1.40545e-15	925.694	439.15	0.474401	down
UBE2M	1.27005e-07	540.155	311.703	0.577063	down
UBE2MP1	0.000428433	210.786	128.781	0.610956	down
UBE2S	1.26916e-08	128.005	43.8587	0.342631	down
UBIAD1	0.000118141	192.916	111.034	0.575556	down
UCHL3	1.16644e-13	439.628	187.343	0.426139	down
UCK2	1.39384e-05	736.497	488.766	0.663636	down
UFSP2	0.00459906	281.797	169.639	0.601991	down
UGDH	1.50457e-11	327.988	142.234	0.433658	down
UGP2	1.84933e-06	910.498	592.189	0.650401	down
UHRF1	0.000327451	55.7803	21.231	0.380618	down
UHRF1BP1	2.27734e-11	376.4	156.186	0.414947	down
UHRF2	0.000166214	442.488	276.521	0.624923	down
ULBP1	1.04873e-19	152.739	25.0265	0.163852	down
UPP1	5.83063e-22	3642.02	211.492	0.0580701	down
URI1	1.07551e-05	973.123	587.059	0.603273	down
USP1	1.27458e-06	582.413	358.128	0.614904	down
USP13	0.00203731	119.858	70.1785	0.585512	down
USP16	2.05805e-06	488.156	295.395	0.605125	down
USP36	0.000465642	407.722	264.381	0.648435	down
USP43	0.00972087	112.978	71.0538	0.62892	down
USP54	0.0068994	129.998	82.8585	0.637385	down
UTP14A	0.00121582	213.026	135.83	0.637623	down
VBP1	1.84142e-06	505.716	306.198	0.605474	down
VDR	5.28968e-10	526.633	273.017	0.518419	down
VEGFA	2.6394e-44	2928.13	453.831	0.15499	down
VEGFC	7.52437e-10	315.59	144.965	0.459347	down
VIMP	0.000327157	505.432	252.038	0.498658	down
VLDLR	1.98091e-14	211.973	65.2571	0.307856	down
VLDLR-AS1	7.41823e-08	31.0738	2.02304	0.0651042	down
VNN1	0.000266749	33.0662	8.30042	0.251024	down
VPS37A	4.16318e-05	409.696	260.672	0.636256	down
VPS37B	3.09099e-06	725.872	465.97	0.641945	down
VPS9D1-AS1	4.40124e-07	63.3871	15.6206	0.246432	down
VRK2	3.65737e-09	267.78	123.924	0.462782	down
WARS	4.56485e-14	1667.28	471.351	0.282706	down
WASF3	7.01303e-05	265.823	160.503	0.603797	down
WBSCR22	2.63945e-13	413.283	176.791	0.427771	down
WBSCR27	0.00701452	20.8457	5.88122	0.282131	down
WDFY2	1.02574e-06	499.216	299.108	0.599155	down
WDR12	2.17652e-06	373	217.084	0.581995	down
WDR17	0.0121948	17.6666	4.83839	0.273872	down
WDR18	2.85698e-06	440.079	262.944	0.597492	down
WDR25	0.00548195	100.199	59.8551	0.59736	down
WDR4	0.000646719	124.507	51.2619	0.411718	down
WDR41	3.96409e-08	963.1	588.162	0.610696	down
WDR62	2.72588e-05	43.2499	10.8449	0.250749	down
WDR74	0.000272597	328.581	212.139	0.645622	down
WEE2-AS1	0.0229541	57.7995	33.2017	0.574429	down
WHSC1	2.28223e-11	913.669	491.14	0.537547	down
WIPF1	0.000731497	54.8507	22.6699	0.413303	down
WIPI1	5.79781e-05	250.379	148.532	0.59323	down
WNT3	0.00995853	44.0824	21.1683	0.480199	down
WNT7B	0.0162414	47.5713	23.4419	0.492774	down
WTH3DI	0.00214965	136.4	82.3997	0.604103	down
XBP1	6.45661e-41	2099.99	386.095	0.183856	down
XDH	9.47591e-15	364.4	34.7455	0.0953499	down
XIAP	3.2922e-05	465.052	299.274	0.643528	down
XPO5	9.40342e-06	623.121	400.755	0.643141	down
XPOT	6.23711e-31	2666.34	659.674	0.247408	down
XPR1	6.38053e-06	854.895	567.955	0.664356	down
YAE1D1	0.00114752	141.74	82.19	0.579865	down
YAF2	0.0057456	177.091	117.206	0.661844	down
YARS	2.23852e-29	1687.28	541.488	0.320924	down
YBX1	7.26964e-24	1815.4	775.733	0.427307	down
YDJC	2.16719e-13	492.947	219.397	0.445072	down
YEATS4	0.000111437	254.195	150.826	0.593348	down
YIF1A	2.97255e-07	458.756	262.901	0.573075	down
YRDC	0.000745249	236.555	151.806	0.641738	down
ZAK	1.72806e-18	2117.58	913.198	0.431246	down
ZBED2	0.000140479	325.118	100.316	0.308552	down
ZBED3	0.0150956	33.9606	15.1618	0.446454	down
ZBTB2	2.35651e-05	331.715	173.056	0.521701	down
ZC2HC1A	0.000137497	191.41	109.031	0.569622	down
ZC3H15	4.90528e-07	1272.52	670.289	0.526743	down
ZC3H7B	2.11029e-13	1375.35	730.604	0.531215	down
ZCCHC9	1.26021e-08	375.656	193.058	0.513922	down
ZCRB1	3.69037e-06	605.393	371.79	0.61413	down
ZDHHC16	0.000488728	455.647	300.461	0.659415	down
ZDHHC2	0.000923385	241.674	157.688	0.652481	down
ZEB1-AS1	0.00157402	51.0251	21.5019	0.421398	down
ZFAND1	7.03046e-16	1048.27	503.678	0.480484	down
ZFAND2A	0.000206955	151.941	73.9114	0.486447	down
ZFAND2B	0.0255716	265.848	169.325	0.636922	down
ZFAND3	3.3629e-07	1012.17	644.158	0.636415	down
ZFP36L1	4.22185e-26	3837.26	1678.55	0.437435	down
ZFP64	6.87425e-06	405.96	245.738	0.605327	down
ZFP69B	2.01774e-06	73.1546	22.6699	0.309891	down
ZFPL1	0.00220258	365.924	210.616	0.575572	down
ZFR	7.319e-13	1607.8	885.396	0.550688	down
ZFYVE9	0.00565698	533.973	349.037	0.65366	down
ZMYM6NB	0.00890281	143.742	95.1628	0.662041	down
ZNF146	3.49569e-08	1531.8	965.077	0.63003	down
ZNF184	0.00550152	154.067	100.565	0.652735	down
ZNF202	3.3442e-06	258.109	138.874	0.538044	down
ZNF22	1.35749e-06	379.092	219.608	0.579299	down
ZNF275	0.000804897	163.879	97.5397	0.595194	down
ZNF319	5.26725e-08	208.147	93.348	0.448471	down
ZNF330	1.06806e-06	343.821	192.557	0.560049	down
ZNF385C	0.0256458	32.5704	15.6206	0.479596	down
ZNF391	0.0498589	62.3336	39.9378	0.640711	down
ZNF408	0.00700676	149.914	98.4369	0.656624	down
ZNF410	2.12854e-10	543.653	279.086	0.513353	down
ZNF419	3.76978e-08	244.003	115.476	0.473257	down
ZNF470	0.00516244	47.3854	21.5019	0.453765	down
ZNF473	0.00101791	185.964	111.388	0.598976	down
ZNF511	8.92159e-05	126.757	63.4627	0.500666	down
ZNF528	0.0109945	105.291	66.7165	0.633638	down
ZNF593	0.000123893	191.596	102.629	0.535651	down
ZNF598	7.19232e-33	1173	386.05	0.329114	down
ZNF627	0.00402888	137.569	86.5915	0.629439	down
ZNF664	1.9418e-07	1860.68	1224.42	0.658052	down
ZNF696	0.0162652	114.802	67.1957	0.58532	down
ZNF697	5.70881e-06	132.158	59.5842	0.450854	down
ZNF704	0.00124977	70.1439	33.2643	0.474229	down
ZNF768	2.262e-14	890.423	434.833	0.488345	down
ZNF770	1.26954e-07	1036.61	646.806	0.623964	down
ZNF773	0.0134713	90.0776	56.1221	0.623042	down
ZNF777	1.06724e-05	276.732	157.603	0.569514	down
ZNF787	4.57807e-06	419.34	250.763	0.597995	down
ZNF816	0.00126354	86.7746	44.7762	0.516006	down
ZNHIT6	0.00932671	332.459	214.059	0.643865	down
ZPR1	0.000100474	349.523	188.094	0.538145	down
ZWILCH	4.21507e-06	175.683	86.4662	0.492172	down
ZWINT	4.72849e-19	169.28	32.0962	0.189604	down
ZXDB	1.52805e-07	324.985	171.536	0.527826	down

## Sheet: ESC VS OFF UP
Table S4c: Upregulated genes in ESCAPED (ESC) HBEC CDC6 Tet-ON cells
GENE ID	P-VALUE	OFF	ESC	FOLD CHANGE	UP/DOWN
AADAT	0.0124201	80.8127	133.94	1.65741	up
AARS2	0.00387685	198.443	311.047	1.56744	up
ABCA13	0.048038	8.83912	22.5668	2.55306	up
ABCB10	3.48606e-06	224.049	443.042	1.97744	up
ABHD11	0.000267062	55.956	122.891	2.19621	up
ABR	0.0001246	355.574	601.006	1.69024	up
ABRACL	0.00273521	210.815	333.617	1.58251	up
ACAD9	5.50102e-05	240.654	432.038	1.79527	up
ACADM	0.00170821	325.236	503.57	1.54832	up
ACAT2	4.80315e-12	268.407	1771.15	6.59874	up
ACLY	0.00158861	1695.86	5897.53	3.47761	up
ACOT2	0.0346066	41.7485	71.9958	1.72451	up
ACOX3	3.72364e-07	81.9241	208.83	2.54907	up
ACSS2	0.0374051	1008.81	2034.52	2.01676	up
ACTB	0.0144761	14170.6	34820.7	2.45726	up
ACTG1	0.00264601	6051.37	12342.7	2.03965	up
ACTN1	0.0111828	4140.57	7473.8	1.80502	up
ACTR2	4.93098e-05	2689.13	4293	1.59643	up
ACYP1	0.023062	15.5433	36.0028	2.31628	up
ADAM19	6.37203e-07	45.5187	136.822	3.00585	up
ADAM21	8.9389e-05	3.10867	26.8816	8.64731	up
ADAM22	0.0021971	13.7831	47.5101	3.44697	up
ADAM23	1.45467e-17	65.7816	302.401	4.59705	up
ADAM28	0.00319235	2.55933	24.9505	9.74884	up
ADAMTS12	2.18815e-05	24.2576	293.401	12.0952	up
ADAMTS6	0.000157437	57.1045	2838.94	49.7149	up
ADAMTSL1	0.00395846	1.03622	12.9626	12.5095	up
ADAR	2.89773e-09	2541.41	5063.12	1.99225	up
ADAT3	0.00435135	13.4085	38.8854	2.90007	up
ADD2	0.00185499	0.486888	12.4795	25.6312	up
ADH5	0.00395736	588.137	912.871	1.55214	up
ADIPOR1	0.000408049	1106.5	1701.35	1.5376	up
ADM	0.0180267	197.756	361.855	1.82981	up
ADNP2	0.000347259	257.445	432.958	1.68175	up
ADRB2	0.000150766	224.286	394.598	1.75936	up
ADSS	3.31502e-08	372.179	777.083	2.08793	up
AEBP1	3.35262e-05	480.108	1174.37	2.44605	up
AGAP2-AS1	0.000493811	41.6236	96.4755	2.31781	up
AHCTF1	0.00296022	318.806	485.337	1.52236	up
AKT3	2.07226e-05	662.27	1354.85	2.04577	up
ALDH16A1	0.00132686	190.715	313.915	1.64599	up
ALDH1A3	0.00396669	3342.26	6076.45	1.81806	up
ALDH1L2	4.18992e-23	9.38845	149.785	15.9542	up
ALDH2	0.000907441	190.952	319.685	1.67416	up
ALDH9A1	4.79461e-10	447.498	1004.18	2.244	up
ALDOA	1.70969e-05	4922.97	8023.25	1.62976	up
ALDOC	9.49e-10	192.326	473.776	2.4634	up
ALG14	0.0246872	60.5878	99.8338	1.64775	up
ALG8	0.00111314	151.801	256.816	1.6918	up
ALPK2	0.00888414	28.9518	199.788	6.90072	up
ALX1	0.0305867	6.15489	19.6769	3.19696	up
ALYREF	7.0817e-07	275.71	551.57	2.00054	up
ANGPTL4	1.23684e-43	334.951	2030.15	6.06103	up
ANK3	0.00869654	178.355	270.229	1.51512	up
ANKRD32	1.60062e-09	108.803	299.05	2.74854	up
ANKRD33B	0.000106212	29.6885	82.0941	2.76518	up
ANKRD44	0.00241325	9.38845	33.1214	3.52788	up
ANLN	2.68791e-05	542.458	3407.66	6.28189	up
ANO4	3.02729e-05	23.2213	75.3761	3.24598	up
ANO5	0.00039361	1	12.4771	12.4771	up
ANP32E	4.16201e-06	508.51	1515.15	2.97959	up
ANTXR2	0.000101167	892.615	1485.78	1.66453	up
ANXA1	4.82345e-09	2530.06	4973.34	1.9657	up
ANXA2	4.07718e-09	1595.71	3180.33	1.99305	up
ANXA2P1	1.74477e-05	130.002	266.398	2.04919	up
ANXA2P2	1.97081e-11	6965.24	14893.5	2.13826	up
ANXA2P3	0.000138793	139.703	262.06	1.87584	up
ANXA5	3.0405e-08	1384.51	2662.35	1.92296	up
ANXA6	3.41016e-18	310.53	1173.8	3.77998	up
AP1B1	2.90818e-06	618.574	1254.49	2.02803	up
APAF1	0.00944843	188.068	284.648	1.51354	up
APBB1	0.0452339	67.4667	104.623	1.55074	up
APCDD1L	0.0417496	6.21734	18.7242	3.01161	up
APH1A	0.0012807	1029.48	1639.06	1.59212	up
APLN	8.83363e-09	10.2373	135.883	13.2733	up
APOE	2.5991e-05	96.5561	257.246	2.66421	up
APOL1	0.0052945	55.2818	181.869	3.28986	up
APOL2	7.92278e-11	103.135	307.694	2.9834	up
APOL6	0.00174852	269.431	456.436	1.69408	up
ARF1	7.22301e-05	2987.94	4719.95	1.57967	up
ARHGAP11A	9.34427e-07	223.462	727.584	3.25596	up
ARHGAP18	5.0963e-13	111.488	361.481	3.24234	up
ARHGAP24	0.000198301	83.2101	168.471	2.02465	up
ARHGAP25	0.00404547	44.9196	89.7538	1.9981	up
ARHGAP29	0.000856559	493.242	1380.92	2.79967	up
ARHGAP31	9.48899e-06	85.5069	238.139	2.78503	up
ARHGAP33	0.00171635	34.6198	78.2417	2.26003	up
ARHGDIA	7.01972e-06	1479.66	2513.64	1.69879	up
ARHGDIB	6.58152e-17	51.0872	365.837	7.16103	up
ARHGEF26	0.0101831	45.2191	84.9633	1.87892	up
ARHGEF28	0.0270844	338.882	594.423	1.75407	up
ARHGEF39	0.0309362	44.2454	119.482	2.70043	up
ARHGEF40	0.000138777	219.63	385.926	1.75717	up
ARID4B	8.03168e-05	372.752	636.919	1.70869	up
ARL15	8.69538e-06	112.711	241.431	2.14203	up
ARL4C	3.53622e-25	228.306	959.036	4.20066	up
ARPC5	1.85899e-11	852.049	1936.47	2.27272	up
ARRB1	0.0118867	2.62178	14.8815	5.67611	up
ARSB	0.00034815	79.714	176.685	2.21648	up
ARV1	0.000104427	157.381	292.786	1.86036	up
ASAP2	0.00704506	1472.33	2450.05	1.66406	up
ASF1B	1.48124e-06	50.5251	347.928	6.88623	up
ASH1L-AS1	0.0311124	5.11867	17.7629	3.47022	up
ASPH	2.06066e-07	2713.32	4944.67	1.82237	up
ASPM	0.000286555	266.072	1819.14	6.83702	up
ATAD2	9.71308e-17	276.447	854.947	3.09262	up
ATAD5	3.57147e-07	66.3554	181.475	2.7349	up
ATP11C	0.00493445	205.422	315.42	1.53547	up
ATP1B1	0.00149906	480.132	730.664	1.5218	up
ATP5A1	5.38492e-06	2212.8	3743.29	1.69165	up
ATP5C1	0.000766225	888.955	1339.16	1.50645	up
ATP5F1	0.00164461	495.839	747.806	1.50816	up
ATP5G1	4.32399e-06	83.0101	195.869	2.35958	up
ATP5G3	1.31295e-09	606.527	1299.41	2.14238	up
ATP6V1D	0.000585148	409.483	648.066	1.58264	up
ATP7A	0.00454303	101.587	172.813	1.70113	up
ATP8B2	3.50552e-15	87.0798	335.565	3.85354	up
ATRIP	0.00074492	66.3056	133.921	2.01976	up
AUNIP	0.0109539	60.7879	105.134	1.72953	up
AURKA	0.0217399	279.743	803.264	2.87143	up
AURKAPS1	0.00104213	30.3627	95.9802	3.16112	up
AURKB	7.80888e-08	80.5385	346.514	4.30246	up
B3GALTL	9.1047e-05	79.4018	169.953	2.14042	up
B4GALNT1	1.94558e-13	15.9678	117.14	7.33605	up
B4GALT6	2.68726e-05	168.367	328.335	1.95012	up
BABAM1	0.00164604	343.951	530.883	1.54348	up
BACE2	0.000276739	471.805	760.825	1.61258	up
BAG2	0.000104968	43.1594	106.088	2.45806	up
BAG3	0.000554522	1102.8	1673.77	1.51774	up
BAI3	0.00391036	1.09867	12.9614	11.7973	up
BANK1	0.0433469	8.28978	22.0789	2.66339	up
BARD1	0.000122637	95.9443	192.948	2.01105	up
BCCIP	0.00157134	520.633	785.391	1.50853	up
BCHE	2.63548e-28	9.75045	184.308	18.9025	up
BCL2	0.00964158	9.75045	29.7569	3.05185	up
BCL2A1	1.88232e-05	7.4409	41.7692	5.61346	up
BCLAF1	0.000577813	1075.49	1628.41	1.51411	up
BDH1	0.000121516	28.34	79.686	2.81178	up
BDKRB2	0.00284107	81.2996	146.871	1.80653	up
BEX1	0.0118293	0.486888	21.1347	43.4077	up
BICC1	0.0224293	17.6158	51.8626	2.9441	up
BIRC5	0.00664732	217.458	607.528	2.79378	up
BLM	1.1867e-11	39.3267	186.759	4.7489	up
BLZF1	5.34352e-07	198.979	422.877	2.12523	up
BNIP3	0.00458788	306.996	547.123	1.78218	up
BOLA1	0.0417264	69.4396	106.554	1.53449	up
BPNT1	0.00035753	166.707	293.792	1.76233	up
BRCA1	9.47009e-23	113.373	524.686	4.62797	up
BRCA2	1.00269e-13	56.5678	234.255	4.14114	up
BRCC3	0.00152727	145.87	245.799	1.68505	up
BRD9	0.00497735	192.55	325.039	1.68807	up
BRIP1	4.4148e-26	53.746	454.05	8.44807	up
BRIX1	0.000170175	304.387	515.585	1.69385	up
BROX	0.00168184	358.233	553.478	1.54502	up
BRSK2	0.00752377	7.8029	34.5755	4.43111	up
BRWD3	0.000674437	251.415	413.354	1.64411	up
BST2	0.00398199	294.449	1129.58	3.83626	up
BTN2A2	0.0226276	93.7597	144.481	1.54097	up
BTN3A2	8.33484e-07	148.117	324.49	2.19076	up
BTN3A3	0.00073175	70.0885	139.662	1.99266	up
BUB1	0.00028389	158.492	738.536	4.65976	up
BUB1B	0.000134652	190.079	842.209	4.43084	up
C11orf48	0.000264028	16.642	57.6181	3.46221	up
C11orf82	9.79664e-07	75.8316	191.071	2.51967	up
C12orf4	0.00403296	131.975	215.03	1.62932	up
C14orf1	1.19437e-06	298.007	588.531	1.97489	up
C14orf119	0.000233083	357.646	591.907	1.65501	up
C14orf159	0.00014526	139.066	262.544	1.88791	up
C14orf80	5.1772e-05	58.4032	135.851	2.32609	up
C15orf41	0.0468995	83.6092	128.673	1.53899	up
C16orf59	2.1374e-08	16.5171	84.4936	5.11552	up
C16orf62	6.92106e-07	184.497	392.15	2.1255	up
C17orf53	0.000339668	32.2976	82.5686	2.5565	up
C18orf54	6.25039e-10	139.578	371.05	2.65837	up
C19orf66	0.00934467	210.153	387.295	1.84292	up
C1GALT1C1	0.0171207	92.1614	146.38	1.5883	up
C1orf112	1.36322e-17	50.8247	261.111	5.13749	up
C1orf115	0.025593	43.1594	75.3627	1.74615	up
C1orf131	0.0051241	121.475	198.697	1.6357	up
C1orf21	0.00145538	313.351	489.595	1.56245	up
C1orf216	0.00932715	89.1279	146.413	1.64273	up
C1orf35	2.00084e-05	138.904	279.843	2.01465	up
C1orf53	0.00799501	5.54311	22.5644	4.07071	up
C1orf85	4.96915e-06	121.001	352.274	2.91133	up
C1QTNF6	5.68624e-07	72.3356	189.601	2.62113	up
C20orf197	9.39892e-06	5.73045	39.3599	6.86856	up
C21orf58	0.0234071	49.4265	118.528	2.39806	up
C2CD2	0.0174144	241.964	372.091	1.5378	up
C2orf43	0.00124907	122.923	215.997	1.75717	up
C3orf14	0.000533962	41.9231	96.9488	2.31254	up
C4orf3	2.12211e-09	309.768	869.207	2.80599	up
C4orf33	0.00362158	117.58	196.309	1.66958	up
C4orf46	3.99242e-07	94.5958	232.805	2.46105	up
C5	1.21548e-05	8.22734	48.4701	5.89135	up
C5orf15	0.00140654	876.18	1635.16	1.86624	up
C5orf34	0.000600676	38.9393	91.1945	2.34196	up
C6orf211	0.00141211	256.783	408.955	1.59261	up
C7orf25	0.000301131	153.548	275.05	1.79129	up
C9orf172	0.00739675	13.2211	161.377	12.206	up
CA9	1.60809e-05	2.01	56.1421	27.9314	up
CACNA2D1	6.88137e-08	31.3365	114.746	3.66173	up
CACYBP	8.45219e-10	277.096	648.549	2.34052	up
CADM1	2.19144e-08	129.078	322.088	2.49529	up
CALM2	3.90372e-06	1440.4	2494.13	1.73156	up
CALM3	3.3211e-11	1068.72	2369.23	2.21689	up
CAMK4	1.25352e-15	8.77667	104.179	11.87	up
CAND1	5.28309e-06	924.672	1610.1	1.74126	up
CAP1	5.63414e-07	1963.47	3508.7	1.78699	up
CAP2	0.0142404	119.84	184.829	1.5423	up
CAPN2	8.63488e-14	4795.9	11242.2	2.34412	up
CARD10	0.0141967	636.74	1108.63	1.74111	up
CARD11	0.00434831	241.04	497.905	2.06565	up
CARD16	0.00187683	5.60556	26.3961	4.70892	up
CARD6	2.84902e-05	81.2372	180.506	2.22196	up
CARHSP1	0.00166373	225.447	401.712	1.78185	up
CASC5	5.34155e-14	125.521	462.21	3.68234	up
CASP1	1.15887e-05	163.111	324.957	1.99224	up
CASP7	3.95774e-07	166.033	364.294	2.19411	up
CASP8AP2	0.0011105	257.557	415.221	1.61215	up
CATSPERB	0.0115081	7.25356	24.4784	3.37468	up
CBR1	0.00529111	533.304	905.652	1.69819	up
CBR3	3.2432e-05	18.5896	65.7499	3.53693	up
CBX3	0.000763149	893.411	1349.33	1.51031	up
CC2D2A	0.00151773	75.0325	141.605	1.88726	up
CCBE1	0.00202609	412.255	1158.15	2.8093	up
CCBL2	0.00227744	198.78	333.567	1.67807	up
CCDC109B	0.00155408	97.3552	222.204	2.28241	up
CCDC117	1.86116e-07	149.59	345.166	2.30741	up
CCDC138	0.00486887	57.6665	111.823	1.93913	up
CCDC15	0.000657298	34.0705	82.0831	2.40922	up
CCDC18	1.81448e-06	77.4172	291.316	3.76294	up
CCDC28B	0.0133719	41.1367	77.2792	1.87859	up
CCDC68	6.45449e-06	79.6018	186.729	2.34579	up
CCDC69	0.0064945	35.656	72.9632	2.04631	up
CCDC77	1.60599e-05	50.4754	180.93	3.58452	up
CCDC80	3.84893e-05	88.9903	190.576	2.14153	up
CCNA2	0.00468157	270.805	1327.23	4.90104	up
CCNB3	0.0144452	0.973776	10.557	10.8413	up
CCND3	0.000732655	475.888	742.104	1.55941	up
CCNE1	0.0322994	21.3987	50.9001	2.37866	up
CCNE2	2.24586e-18	13.4085	139.691	10.4182	up
CCNF	0.000629015	105.345	357.522	3.39381	up
CCNG1	0.000421139	1029.89	1699.58	1.65025	up
CCSAP	2.27008e-05	199.054	472.263	2.37253	up
CCT2	0.000168701	1137.07	1783.87	1.56882	up
CCT3	4.7317e-14	1601.34	3880.58	2.42334	up
CCT5	6.28798e-05	1663.83	2649.91	1.59266	up
CD1D	0.020835	86.0192	158.852	1.84671	up
CD276	4.0208e-08	449.908	917.402	2.03909	up
CD59	4.98748e-06	4999.37	8366.44	1.6735	up
CD83	0.00127304	15.0438	47.0392	3.12682	up
CDC20	0.0358551	330.593	756.743	2.28905	up
CDC25A	3.845e-05	94.2963	229.016	2.42868	up
CDC27	4.50452e-06	681.534	1210.01	1.77542	up
CDC45	8.24027e-24	65.9065	376.842	5.71782	up
CDC5L	0.000176787	546.551	884.684	1.61867	up
CDC6	5.6838e-129	2148.09	49389.3	22.9922	up
CDC7	4.88779e-11	163.835	444.958	2.71588	up
CDCA2	0.00703842	85.4826	460.147	5.38294	up
CDCA3	0.0314787	52.7976	215.429	4.08027	up
CDCA4	6.48575e-17	301.828	930.715	3.08359	up
CDCA5	1.17997e-14	120.839	408.514	3.38064	up
CDCA7	4.81749e-16	141.488	487.733	3.44716	up
CDCA8	0.012964	124.597	473.115	3.79717	up
CDK1	0.000282294	248.719	1430.01	5.74949	up
CDK14	0.00294931	205.996	325.965	1.58239	up
CDK18	3.20039e-05	244.435	449.791	1.84012	up
CDK2	3.85748e-17	195.896	657.232	3.35501	up
CDK4	0.0341677	5305.3	10280.4	1.93777	up
CDK5R1	0.0203039	27.9029	56.1628	2.01279	up
CDKN2C	0.0351768	39.6887	143.942	3.62677	up
CDS1	2.07314e-05	700.199	1617.5	2.31006	up
CDSN	0.034748	23.7082	46.5598	1.96386	up
CDT1	6.56032e-12	73.3094	256.833	3.50342	up
CEACAM1	0.000437671	10.4871	40.3188	3.8446	up
CEMIP	0.0195142	3.72045	32.1796	8.64938	up
CENPC	0.0106054	77.3547	153.571	1.98529	up
CENPE	0.011703	288.557	1128.56	3.91107	up
CENPF	0.00982585	544.879	2281.59	4.18734	up
CENPH	0.00076369	312.203	779.862	2.49794	up
CENPI	3.86321e-23	18.8891	195.871	10.3695	up
CENPJ	1.35838e-07	139.041	323.53	2.32686	up
CENPK	3.58839e-16	97.7923	436.293	4.46143	up
CENPL	0.000638089	65.4694	186.684	2.85147	up
CENPM	0.000436882	26.3925	70.5722	2.67395	up
CENPN	1.90796e-06	181.201	375.897	2.07447	up
CENPO	3.41269e-06	92.9352	216.039	2.32462	up
CENPP	0.000468618	14.2573	48.4762	3.40009	up
CENPQ	5.25629e-10	55.3443	190.562	3.44322	up
CENPT	1.94587e-07	240.615	509.831	2.11886	up
CENPU	3.4122e-08	165.334	599.452	3.6257	up
CENPW	4.59617e-07	62.5354	170.879	2.73252	up
CEP112	0.0185157	75.8189	123.344	1.62682	up
CEP128	2.91808e-06	47.1042	132.489	2.81268	up
CEP135	0.000156883	745.744	1188.12	1.5932	up
CEP170	4.63732e-05	329.431	810.444	2.46013	up
CEP192	1.14214e-05	215.134	414.235	1.92547	up
CEP350	0.00119151	519.608	794.884	1.52978	up
CEP55	0.0165964	309.22	966.411	3.12532	up
CEP72	0.0299952	58.5778	95.5288	1.6308	up
CEP78	6.13485e-08	93.1479	241.465	2.59228	up
CERCAM	0.00165092	405.325	618.707	1.52645	up
CETN2	0.000340207	238.394	402.706	1.68925	up
CFH	6.66653e-05	157.443	834.522	5.30046	up
CFI	5.79669e-06	0.549335	89.7246	163.333	up
CFL1	6.40274e-05	2400.67	3823.19	1.59255	up
CHAC2	0.00779135	54.8701	99.3666	1.81094	up
CHAF1A	1.25966e-22	132.936	586.154	4.40929	up
CHAF1B	3.51049e-06	89.4772	208.354	2.32858	up
CHCHD1	0.000102751	161.588	299.536	1.8537	up
CHD1L	1.77899e-05	550.372	949.964	1.72604	up
CHD4	0.000131912	1331.88	2090.55	1.56962	up
CHEK1	1.53392e-08	211.39	482.875	2.28429	up
CHEK2	3.99075e-07	79.714	250.53	3.14286	up
CHFR	0.00458325	141.913	237.172	1.67125	up
CHM	0.00197099	206.558	331.648	1.6056	up
CHML	0.000555585	148.479	463.35	3.12064	up
CHMP6	3.10112e-05	106.319	219.847	2.0678	up
CHODL	0.0240559	3.04622	14.4045	4.72865	up
CHRNA5	2.4165e-06	50.3505	138.241	2.74557	up
CHST10	0.00116825	94.9081	173.285	1.82582	up
CHST12	0.0490493	69.6016	106.57	1.53114	up
CHST2	0.0252798	460.794	899.826	1.95277	up
CHSY3	6.19185e-06	17.1914	85.4659	4.97145	up
CHTF18	1.28684e-13	132.923	425.343	3.19991	up
CISD1	0.00832722	153.91	237.647	1.54406	up
CIT	1.13253e-09	132.437	411.803	3.10943	up
CITED4	0.00334949	299.381	454.545	1.51829	up
CKAP2L	2.32036e-05	171.464	599.417	3.49588	up
CKS1B	0.000729065	49.1142	107.03	2.17921	up
CKS2	0.0445035	160.552	387.715	2.41488	up
CLK2	1.2334e-07	203.374	446.865	2.19726	up
CLK2P	1.95647e-05	56.9298	147.821	2.59655	up
CLN5	0.000246168	301.791	503.575	1.66862	up
CLSPN	4.64453e-05	20.8494	222.332	10.6637	up
CMPK2	0.000833171	3.10867	127.617	41.052	up
CNGA1	0.00159849	1.52311	16.3149	10.7116	up
CNIH3	0.000140965	10.612	86.8554	8.18462	up
CNN3	3.00705e-13	478.235	1222.65	2.5566	up
CNOT10	0.0045793	225.796	347.496	1.53898	up
CNP	0.000146299	412.766	709.862	1.71977	up
CNPY4	4.49661e-06	36.7547	109.443	2.97766	up
CNTLN	0.000103557	78.3285	181.417	2.3161	up
CNTN1	2.9342e-07	281.303	844.702	3.00282	up
COA3	0.00195798	135.283	230.431	1.70333	up
COA6	0.00191814	159.141	263.54	1.65601	up
COL12A1	0.0398962	201.202	460.512	2.2888	up
COL4A1	5.25268e-14	477.074	1332.71	2.7935	up
COL4A2	1.21679e-08	1239.18	2443.55	1.97191	up
COL4A4	0.0274408	38.4651	144.554	3.75805	up
COL5A2	1.96144e-12	53.7587	760.675	14.1498	up
COMMD4	1.45336e-06	73.085	183.829	2.51527	up
COMMD9	0.00676414	129.927	215.975	1.66228	up
COPA	0.000503465	1273.67	1929.75	1.51511	up
CORO1A	0.000232053	34.8071	87.8362	2.52351	up
COX16	0.00433112	68.7654	123.834	1.80082	up
COX6B1	0.000135672	266.196	462.733	1.73832	up
COX7B	1.51812e-05	463.565	817.878	1.76432	up
CPA6	0.000165157	2.68423	23.9966	8.93984	up
CPNE8	0.00576766	133.236	214.115	1.60704	up
CPPED1	0.013888	127.38	196.334	1.54132	up
CPVL	0.0121692	4.14489	18.2448	4.40174	up
CRABP2	0.0471162	24.8694	54.2244	2.18037	up
CRYZ	0.00211809	150.989	350.816	2.32346	up
CSE1L	1.81863e-08	2199	4230.79	1.92396	up
CSF3	1.31176e-20	256.372	1230.64	4.80023	up
CSRP2	3.77612e-06	24.2078	84.0105	3.47039	up
CSTF2T	0.00393258	240.079	368.66	1.53558	up
CT62	2.12277e-07	14.2573	93.627	6.56693	up
CTDSPL2	6.4743e-05	307.296	564.911	1.83833	up
CTGF	1.1129e-43	107.755	872.25	8.09479	up
CTNNAL1	0.00130526	838.555	1430.21	1.70556	up
CTNNB1	2.39084e-07	2315.81	4219.72	1.82214	up
CTSC	1.09095e-06	1122.82	2006.91	1.78739	up
CTSS	0.00666425	1.09867	17.7519	16.1577	up
CUTA	2.4902e-05	352.89	627.402	1.7779	up
CUTC	0.00258301	107.567	186.231	1.73129	up
CXCL8	2.02354e-05	19.3262	76.3069	3.94836	up
CXorf57	6.75397e-05	46.2056	113.752	2.46186	up
CXXC5	0.0182373	85.5069	155.492	1.81847	up
CYB5B	4.44609e-08	792.311	1551.37	1.95804	up
CYP24A1	6.59295e-08	2.98378	41.7643	13.9971	up
CYP27C1	0.0223357	58.8647	99.8655	1.69653	up
CYP2J2	5.63805e-15	14.0827	119.994	8.52067	up
CYP51A1	0.00940962	772.461	1342.43	1.73785	up
CYR61	6.35552e-05	1536.59	3586.93	2.33435	up
CYYR1	0.0163507	49.0518	87.8532	1.79103	up
DAB2	1.64936e-10	16.3425	97.4477	5.96285	up
DAP	0.00234465	630.622	1057.68	1.6772	up
DARS2	2.91282e-07	422.241	831.432	1.96909	up
DBF4	7.47149e-05	128.13	316.757	2.47216	up
DBI	2.6435e-10	675.418	1474.09	2.18248	up
DBNL	3.57864e-09	433.117	930.708	2.14886	up
DCAF6	0.000172093	623.518	1003.67	1.60968	up
DCAF8	0.00103685	698.638	1056.51	1.51225	up
DCBLD2	4.66293e-12	1733.82	4425.9	2.55268	up
DCK	1.17574e-06	195.784	405.584	2.07159	up
DCLK1	0.00857556	1.03622	11.5219	11.1191	up
DCLRE1B	6.10201e-05	92.0492	193.001	2.09671	up
DCTPP1	0.00148232	192.126	313.982	1.63425	up
DDX12P	0.00048216	11.1487	42.2425	3.78902	up
DDX24	0.000111939	905.607	1455.37	1.60707	up
DDX26B	0.00253965	125.483	212.628	1.69448	up
DDX39A	1.19731e-09	198.081	486.308	2.4551	up
DDX46	2.39938e-13	428.06	1106.97	2.58603	up
DDX47	0.00335384	304.499	461.839	1.51672	up
DDX58	0.0005544	230.829	1064.36	4.61105	up
DDX60	0.013142	249.267	1300.27	5.21637	up
DDX60L	3.34043e-06	185.771	601.354	3.23707	up
DEGS1	6.41518e-13	519.659	1297.1	2.49605	up
DEK	2.90493e-08	1339.3	2583.81	1.92923	up
DENND1B	0.00655482	131.288	209.774	1.59782	up
DENND5B	0.000490279	56.3054	140.198	2.48995	up
DEPDC1	0.00448369	152.699	447.248	2.92894	up
DEPDC1B	1.09173e-08	165.022	439.169	2.66127	up
DEPDC5	0.00412948	84.8454	148.327	1.7482	up
DHFR	4.32127e-38	29.6885	370.577	12.4822	up
DHTKD1	1.49898e-06	173.112	362.947	2.09661	up
DHX15	0.000137055	1048.82	1659.53	1.58229	up
DHX9	8.20433e-20	493.654	1568.6	3.17754	up
DIAPH1	0.00134694	1821.53	2951.66	1.62043	up
DIAPH3	2.88477e-31	104.297	631.258	6.05253	up
DIEXF	0.000379665	183.162	318.268	1.73764	up
DISP2	0.00103656	8.96401	34.5706	3.8566	up
DKK1	2.2373e-14	35.4814	182.41	5.141	up
DKK2	1.08186e-50	2.55933	1204.1	470.474	up
DKK3	9.30482e-05	1463.75	2317.94	1.58357	up
DLG1-AS1	0.0118828	2.62178	14.8839	5.67704	up
DLG4	0.00252746	109.715	188.668	1.71962	up
DLGAP5	0.0110042	133.86	828.128	6.18652	up
DLX1	0.0303931	3.53311	14.8754	4.21029	up
DNA2	8.44578e-11	30.9618	140.159	4.52683	up
DNAH14	0.0175013	112.112	171.386	1.5287	up
DNAJA1	1.76768e-09	570.096	1223.62	2.14635	up
DNAJB4	0.00735054	188.929	289.019	1.52977	up
DNAJB5	0.00222953	263.463	502.685	1.90799	up
DNAJC12	0.036815	5.48066	18.246	3.32915	up
DNAJC9	4.17388e-05	201.377	374.406	1.85923	up
DNER	0.00938886	34.008	68.6545	2.01877	up
DNM1L	4.81488e-05	915.495	1506	1.64501	up
DNM3	0.00217677	22.5471	57.6096	2.55507	up
DNMBP	0.00112732	251.602	405.149	1.61028	up
DNMT1	0.000179894	480.332	1324.7	2.75788	up
DOCK1	2.07764e-05	394.239	696.016	1.76547	up
DOCK11	0.0433475	4.75667	15.8452	3.33116	up
DOCK7	6.06703e-05	460.719	780.082	1.69318	up
DONSON	1.74726e-05	137.605	280.362	2.03744	up
DPY19L1	6.96837e-06	198.156	389.818	1.96723	up
DPYSL2	0.00458206	260.129	394.082	1.51495	up
DRG1	1.19727e-05	200.166	386.877	1.93278	up
DSCC1	3.62487e-10	49.0645	178.094	3.62979	up
DSEL	4.74377e-05	29.264	84.4912	2.8872	up
DSN1	1.2992e-08	161.701	389.287	2.40746	up
DTL	2.62617e-43	93.3977	781.553	8.36801	up
DTNA	2.0509e-05	90.2763	196.828	2.18028	up
DTX3L	5.49621e-07	465.127	926.336	1.99158	up
DTYMK	0.00433436	218.169	334.537	1.53339	up
DUSP23	2.95402e-06	42.7349	124.786	2.91999	up
DUSP4	0.00237361	479.808	869.016	1.81117	up
DUT	2.08663e-10	300.305	716.602	2.38625	up
DYNC1I1	0.036	1.46066	10.0788	6.90013	up
DYNC1I2	0.00182944	257.345	404.625	1.5723	up
DYNC2H1	1.57757e-05	186.145	360.49	1.9366	up
DZIP1L	0.00143099	15.356	46.561	3.0321	up
E2F1	9.88725e-11	27.1789	296.724	10.9174	up
E2F2	0.000152099	2.07245	22.5644	10.8878	up
E2F7	0.0143948	305.648	654.943	2.1428	up
E2F8	0.0450235	19.3262	47.5052	2.45807	up
EBP	1.16601e-11	358.932	933.287	2.60018	up
ECD	0.00160089	232.002	369.63	1.59322	up
ECM1	1.12432e-11	194.834	529.526	2.71783	up
ECT2	5.11929e-09	320.393	898.006	2.80283	up
EDA	0.00306676	7.25356	28.3138	3.90343	up
EDARADD	1.65821e-06	575.104	1220.06	2.12146	up
EDEM3	8.76381e-06	567.337	1003.79	1.7693	up
EDN1	0.000159531	46.3178	134.439	2.90252	up
EDNRA	0.000138725	34.6823	90.232	2.60168	up
EFCAB11	0.0483656	44.2454	111.802	2.52687	up
EFNA1	0.0169593	178.08	285.081	1.60086	up
EFTUD2	0.000129596	565.178	923.593	1.63416	up
EGLN3	0.00765031	37.2416	74.4014	1.99781	up
EHD4	1.54007e-05	514.827	904.008	1.75595	up
EID1	6.49048e-05	879.065	1439	1.63697	up
EID2	0.00829578	132.499	209.297	1.57962	up
EIF2AK2	6.29601e-12	352.853	880.933	2.4966	up
EIF4A3	0.000306965	405.575	657.097	1.62016	up
EIF4E2	0.00122837	291.078	462.297	1.58822	up
EIF4EBP2	0.000686831	478.209	750.807	1.57004	up
EIF4ENIF1	0.0101639	178.28	268.813	1.50781	up
ELAC1	0.000868684	38.4027	89.2659	2.32447	up
ELAVL2	0.00192935	89.5269	162.239	1.81218	up
ELOVL6	2.69223e-07	616.34	1177.61	1.91066	up
ELP4	0.00342852	143.486	233.75	1.62908	up
EMC3-AS1	8.86259e-05	35.7312	93.1281	2.60635	up
EME1	0.000463946	52.1731	113.748	2.1802	up
EML6	2.27386e-13	68.703	2163.56	31.4915	up
EMP3	0.00267677	170.053	275.074	1.61758	up
ENC1	2.3873e-09	219.854	521.268	2.37097	up
ENO1	8.37555e-11	5935.55	12852.9	2.1654	up
ENO2	5.24121e-05	70.8749	158.879	2.24168	up
ENPP1	3.50578e-06	3.17112	33.6069	10.5978	up
ENPP4	1.67914e-05	9.93779	48.4726	4.8776	up
ENSA	1.22113e-05	873.635	1493.72	1.70978	up
ENTPD7	0.0393201	59.2521	94.0735	1.58768	up
ENY2	0.000841694	247.669	406.058	1.63952	up
EPB41L2	6.90488e-07	596.678	1110.82	1.86167	up
EPDR1	9.51376e-57	1.58556	287.527	181.341	up
EPG5	0.0298192	295.036	476.773	1.61598	up
EPHA3	2.45933e-34	0.486888	144.952	297.71	up
EPHX4	6.59083e-05	2.55933	25.9277	10.1306	up
EPN3	3.17831e-12	249.855	1045.18	4.18316	up
EPSTI1	0.0167314	123.248	486.059	3.94375	up
ERAP2	9.13678e-05	666.89	1453.74	2.17989	up
ERCC1	0.00565655	741.836	1298.25	1.75004	up
ERCC6L	1.05011e-20	39.6887	253.001	6.37464	up
ERGIC2	1.85327e-07	338.858	685.015	2.02154	up
ERH	2.16732e-05	576.277	990.654	1.71906	up
ERI1	0.000102144	187.793	341.3	1.81742	up
ERI2	0.0140955	149.503	226.074	1.51217	up
ESCO2	1.8302e-23	15.7307	181.915	11.5643	up
ESM1	0.00270207	0.549335	173.903	316.571	up
ESPL1	0.00681496	90.8256	350.288	3.85671	up
ESRRG	0.000253817	0.486888	15.8379	32.5288	up
ETFDH	0.00597286	166.582	259.718	1.5591	up
ETNK1	0.00734511	211.389	321.621	1.52147	up
ETV1	6.67349e-15	16.9543	263.003	15.5125	up
EVA1A	0.000969707	57.1669	117.63	2.05765	up
EVI2B	0.0183613	1.03622	10.08	9.72763	up
EXO1	1.66436e-33	46.5178	409.491	8.80288	up
EXOSC10	0.000859328	653.619	996.51	1.5246	up
EXOSC2	0.00637285	177.444	276.059	1.55575	up
EXOSC3	0.000444375	161.614	281.802	1.74368	up
EXOSC9	1.41747e-09	174.71	433.914	2.48363	up
EXT1	0.00263424	626.066	984.683	1.57281	up
EXTL2	8.44141e-08	144.647	338.403	2.33951	up
F3	0.0286228	1766.59	5598.99	3.16937	up
FADS2	5.09791e-10	1407.96	3420.62	2.42948	up
FAM102B	5.19821e-06	52.8474	139.193	2.63386	up
FAM105A	1.90249e-06	25.8929	92.1741	3.55982	up
FAM111A	1.59887e-15	263.55	790.044	2.9977	up
FAM111B	4.5292e-56	9.75045	482.963	49.5324	up
FAM122B	0.0097021	246.196	418.507	1.6999	up
FAM127C	3.41176e-17	1	69.1095	69.1095	up
FAM133A	4.14089e-17	0.549335	95.025	172.982	up
FAM161A	0.0324916	48.7025	81.6025	1.67553	up
FAM172BP	0.00124709	1.52311	16.798	11.0287	up
FAM184A	0.00238136	0.973776	13.9239	14.2989	up
FAM195B	0.0415767	111.038	167.497	1.50846	up
FAM201A	0.043453	23.5336	44.6336	1.89659	up
FAM20B	0.00101342	554.628	958.294	1.72781	up
FAM63A	0.00591486	111.725	183.352	1.6411	up
FAM81A	0.039087	2.07245	11.0388	5.32648	up
FAM83D	0.00480097	152.187	771.571	5.06988	up
FAM89A	0.00322179	56.5054	128.199	2.26879	up
FAM98A	0.00721072	335.174	559.339	1.6688	up
FAM98B	2.48955e-05	359.494	636.515	1.77058	up
FANCA	6.42321e-13	53.2718	217.46	4.08208	up
FANCB	0.0003632	11.698	44.1651	3.77544	up
FANCD2	5.02773e-13	93.3723	319.241	3.41901	up
FANCG	2.17178e-08	135.995	333.121	2.44951	up
FANCI	1.02935e-15	242.151	742.097	3.0646	up
FANCL	0.00197349	102.748	181.922	1.77056	up
FANCM	1.04222e-05	86.1314	194.423	2.25729	up
FAP	1.1086e-05	45.6563	121.916	2.67031	up
FAR2	1.46622e-12	17.4285	116.154	6.6646	up
FASN	0.0253607	2389.72	7746.55	3.24161	up
FAXC	0.0166971	71.7365	118.551	1.65259	up
FBN1	1.67542e-11	32.5971	151.695	4.65364	up
FBXL19-AS1	0.0328619	16.6293	36.9665	2.22297	up
FBXL2	0.00546133	65.8441	117.619	1.78632	up
FBXL7	5.74662e-29	1.09867	124.822	113.612	up
FBXO33	0.0113774	138.591	214.1	1.54483	up
FBXO5	0.000190349	145.621	455.435	3.12754	up
FDFT1	1.64212e-06	1920.34	4158.14	2.16531	up
FDPS	1.61355e-06	465.49	3405.3	7.31552	up
FEN1	8.96e-23	77.0298	700.94	9.09959	up
FGF5	0.0392914	236.807	435.503	1.83906	up
FGFBP1	8.95147e-90	438.147	6035.76	13.7757	up
FGFR1	0.0112246	17.5533	42.2486	2.40687	up
FH	5.737e-10	358.008	820.927	2.29304	up
FIGNL1	2.35623e-07	135.695	312.027	2.29947	up
FLI1	0.00819542	191.451	289.425	1.51174	up
FLJ23867	1.75507e-10	125.483	352.794	2.8115	up
FLRT2	2.36978e-06	316.647	718.233	2.26824	up
FLVCR1	0.000266022	107.018	259.269	2.42267	up
FOXC2	0.0453146	7.55311	21.1274	2.79717	up
FOXM1	7.27588e-10	269.993	633.61	2.34677	up
FOXRED2	0.00596575	36.742	75.8421	2.06418	up
FRG1	0.000156105	84.5585	171.836	2.03215	up
FRMD4B	0.00126478	422.728	651.94	1.54222	up
FRMD5	0.0387089	50.3251	86.8993	1.72676	up
FRY	0.00496968	6.70423	25.9277	3.86736	up
FSCN1	5.43297e-05	3221.84	5113.43	1.58712	up
FSIP2	0.000448319	0.486888	14.8827	30.567	up
FST	1.03103e-18	79.315	356.655	4.49669	up
FSTL1	3.77888e-07	1879.48	3405.68	1.81203	up
FTSJ3	0.00135793	376.661	579.444	1.53837	up
FUBP1	8.34939e-14	686.916	1724.68	2.51076	up
FUOM	7.13668e-07	6.57933	53.7498	8.1695	up
FUS	0.000204768	1451.35	2252.45	1.55197	up
FZD4	0.0119966	23.4087	50.8892	2.17394	up
G2E3	0.00346604	184.672	326.837	1.76982	up
GAB3	0.000217324	1.03622	18.2423	17.6046	up
GABPA	0.00510437	208.942	320.635	1.53456	up
GALNT1	1.17409e-05	761.911	1308.44	1.71732	up
GALNT12	1.69538e-05	11.0365	50.8745	4.60968	up
GALNT14	7.35473e-31	1	120.971	120.971	up
GALNT2	2.22267e-05	1619.3	2659.81	1.64256	up
GALNT5	9.19224e-06	138.529	305.25	2.20351	up
GALNT6	0.0458022	192.251	290.958	1.51343	up
GAPDH	0.00246564	12659.7	21823	1.72381	up
GAS1	0.00671653	0.973776	12.0026	12.3258	up
GAS2L1	1.44414e-06	156.157	334.145	2.1398	up
GAS2L3	0.00151931	20.0502	79.6592	3.97298	up
GBA	0.000232814	107.892	213.577	1.97954	up
GBE1	2.70997e-05	256.059	528.427	2.06369	up
GBP1	9.58006e-05	86.1812	212.13	2.46144	up
GBP2	0.0259881	9.43821	66.6881	7.06575	up
GBP4	9.51462e-05	3.23356	44.6262	13.8009	up
GBP5	0.00905687	1.46066	29.7447	20.3638	up
GDF11	0.00459501	108.554	203.575	1.87534	up
GEMIN6	0.0086655	82.1485	139.2	1.69449	up
GEN1	4.54946e-06	115.995	326.838	2.8177	up
GGH	0.0103702	335.836	702.095	2.09059	up
GGT7	6.60727e-05	140.015	269.288	1.92328	up
GINS1	1.98977e-25	81.5494	532.415	6.52874	up
GINS2	5.73648e-05	32.4849	150.688	4.6387	up
GINS3	3.16077e-13	46.7549	203.054	4.34294	up
GINS4	6.23445e-07	45.4689	177.167	3.89643	up
GJA3	0.0103555	78.8905	131.038	1.661	up
GJB5	0.000266527	162.138	289.969	1.78841	up
GJC1	0.0133746	123.36	288.104	2.33547	up
GLA	0.00133637	92.5107	169.916	1.83671	up
GLCE	4.20248e-06	199.017	396.482	1.9922	up
GLIPR1	4.37568e-15	99.0403	363.9	3.67426	up
GLMN	0.000536741	54.4827	117.12	2.14967	up
GLO1	1.86736e-06	1394.14	2459.49	1.76416	up
GMNN	2.73544e-13	134.409	420.479	3.12834	up
GNA15	6.93893e-08	374.001	768.049	2.0536	up
GNB1L	0.00227519	21.4485	55.6882	2.59638	up
GNB3	0.00953182	5.54311	22.0752	3.98246	up
GNB4	0.00547909	648.189	1038.48	1.60212	up
GNG11	1.721e-10	113.123	324.946	2.8725	up
GNL2	2.81923e-05	538.936	922.245	1.71123	up
GOLGA4	4.52853e-06	1651.46	4697.49	2.84444	up
GOLM1	0.000421279	641.51	997.505	1.55493	up
GORAB	0.00193241	71.1872	134.402	1.88801	up
GPATCH2	0.00214923	104.958	183.382	1.74719	up
GPC4	0.0451772	0.486888	10.0739	20.6904	up
GPM6A	0.00396039	1.03622	12.9602	12.5071	up
GPR110	1.31784e-07	17.1914	80.1667	4.6632	up
GPR137B	0.000477572	98.1914	186.26	1.8969	up
GPR161	0.00060866	341.829	547.256	1.60097	up
GPR27	3.46817e-06	0.486888	23.0475	47.3363	up
GPRIN1	0.00844991	90.5759	233.845	2.58176	up
GRAMD3	0.0127475	217.207	372.1	1.71311	up
GRK5	0.000165574	116.557	222.741	1.91101	up
GSDMC	7.03913e-10	6.27979	62.882	10.0134	up
GSDMD	9.4439e-05	300.617	585.061	1.9462	up
GSG2	2.47028e-05	37.8036	102.718	2.71714	up
GSTA4	0.0376842	75.5067	167.473	2.21799	up
GSTCD	0.00721499	210.328	318.272	1.51322	up
GSTO2	6.62767e-05	15.718	76.3045	4.85459	up
GTF2B	0.00236	197.107	315.813	1.60224	up
GTSE1	0.00132286	59.1896	315.743	5.33444	up
GUCD1	0.000121231	388.133	655.257	1.68823	up
GUCY1B3	9.40574e-10	2.01	45.5973	22.6852	up
GUK1	0.00168665	1282.09	2253.81	1.75792	up
GULP1	3.56762e-08	9.38845	63.3541	6.74808	up
H1FX-AS1	0.0187325	5.668	20.1551	3.55595	up
H2AFX	0.00701026	394.139	684.386	1.73641	up
H2AFY	2.41396e-11	1663.45	3646.61	2.1922	up
H2AFZ	9.78606e-12	774.159	2153.63	2.7819	up
HAT1	4.20962e-09	428.147	920.622	2.15025	up
HAUS1	0.000611153	79.2896	238.032	3.00206	up
HAUS5	1.65299e-06	109.377	252.023	2.30417	up
HAUS8	0.00304015	58.2031	111.83	1.92138	up
HCG11	0.0357933	9.07622	24.4772	2.69685	up
HCN3	0.000914474	12.3098	42.2413	3.43152	up
HCP5	0.00599722	7.4409	65.2522	8.7694	up
HDAC1	0.000187166	563.294	905.804	1.60805	up
HDAC8	0.00125468	106.107	190.56	1.79593	up
HDAC9	0.000393316	39.4887	130.121	3.29516	up
HDHD2	0.000195778	204.061	359.06	1.75958	up
HDX	0.0301562	29.0142	54.7196	1.88596	up
HECTD2	0.000560675	82.7603	161.761	1.95457	up
HELLS	1.64555e-17	46.5549	361.516	7.76537	up
HELZ2	2.35489e-07	778.59	1680.83	2.15881	up
HERC4	0.000363455	496.213	788.722	1.58948	up
HERC5	0.00332091	39.0642	192.897	4.93795	up
HERC6	0.00928482	113.86	581.057	5.10328	up
HES4	0.00379744	85.6318	172.771	2.01761	up
HFE	0.00453666	90.8754	156.461	1.72171	up
HGSNAT	6.17821e-05	373.776	644.676	1.72477	up
HIBCH	0.00598291	119.702	194.891	1.62813	up
HIST1H1C	0.0474557	71.8487	161.712	2.25073	up
HIST1H2BK	0.00683863	68.3907	120.483	1.76169	up
HJURP	0.00152306	141.514	728.898	5.15072	up
HLA-B	0.0469601	1597.42	4385.12	2.74513	up
HLA-DOB	0.0471144	20.3	42.7086	2.10387	up
HLA-DPA1	0.0208534	1.58556	17.2713	10.8929	up
HLA-DQB1	0.0054748	144.01	252.446	1.75298	up
HLA-DRB1	1.5737e-10	3.53311	56.1579	15.8947	up
HLTF	1.1468e-05	422.254	755.481	1.78916	up
HMCN1	1.60651e-07	3.23356	84.4583	26.1193	up
HMGA2	1.92395e-11	1888.46	4287.17	2.27019	up
HMGB1	0.0215249	590.933	1014.07	1.71604	up
HMGB3	8.70389e-09	157.243	471.941	3.00134	up
HMGCR	5.02442e-13	1537.02	3600.97	2.34283	up
HMGCS1	2.83439e-06	717.115	6346.43	8.84994	up
HMGN5	2.23913e-09	70.9998	218.406	3.07616	up
HMOX2	0.000215981	420.194	847.88	2.01783	up
HMSD	0.0181605	1.09867	10.0776	9.17251	up
HN1L	0.00018569	1428.85	2221.19	1.55453	up
HNRNPA2B1	3.40223e-09	4741.64	9283.87	1.95794	up
HNRNPD	1.26305e-23	497.287	1771.38	3.5621	up
HNRNPDL	7.86898e-09	1284.78	2551.75	1.98614	up
HNRNPM	7.11259e-15	884.598	2268.58	2.56453	up
HNRNPU-AS1	6.14994e-06	59.7263	151.684	2.53966	up
HOXB3	0.0247669	19.0765	41.291	2.1645	up
HPRT1	1.27936e-06	263.887	527.067	1.99732	up
HRSP12	0.0102859	180.465	272.161	1.50811	up
HSBP1	1.47407e-06	519.334	966.209	1.86048	up
HSD17B7	0.00806097	49.2518	112.357	2.28128	up
HSH2D	0.000111531	33.8958	241.374	7.12104	up
HSP90AA1	2.9245e-10	2363.88	5902.18	2.49682	up
HSPA1A	1.97589e-09	70.8876	217.916	3.07411	up
HSPA1B	6.42296e-06	148.392	308.188	2.07686	up
HSPA2	6.59264e-06	18.7769	72.9486	3.88501	up
HSPA8	4.49694e-08	1931.1	9567.54	4.95446	up
HSPB11	0.00716426	153.411	239.514	1.56126	up
HSPH1	0.0209702	619.923	1010.68	1.63033	up
IARS2	2.27189e-08	1124.89	2199.43	1.95525	up
IBA57	0.043563	38.7647	66.2476	1.70897	up
IDI1	2.72207e-07	798.703	2664.17	3.33563	up
IDI2-AS1	0.0144335	13.2211	34.556	2.6137	up
IFI16	0.00769368	883.523	2999.57	3.39502	up
IFI27	3.04288e-05	25.7309	1130.89	43.9508	up
IFI35	0.00725751	102.961	406.907	3.95206	up
IFI44	2.53035e-06	121.613	1888.26	15.5268	up
IFI44L	0.000148233	97.2547	1996.98	20.5335	up
IFI6	0.00884178	335.299	4694.8	14.0018	up
IFIH1	0.00349071	271.603	720.318	2.6521	up
IFIT1	0.0251674	245.336	2652.38	10.8112	up
IFIT3	0.00636209	86.0943	1046.37	12.1537	up
IFIT5	0.000238311	316.16	795.234	2.51529	up
IFITM1	0.00183186	47.2418	1307.81	27.6833	up
IFITM2	1.96111e-08	14.994	119.979	8.00181	up
IFITM3	0.00678474	578.324	1830.2	3.16467	up
IFNE	0.000561739	16.1424	51.8504	3.21206	up
IFNK	5.85683e-08	1	136.866	136.866	up
IGF2R	8.72615e-05	5574.2	8939.22	1.60368	up
IGSF3	8.94304e-10	290.504	674.885	2.32315	up
IGSF9	0.000186668	82.8354	168.959	2.0397	up
IKBKE	2.77589e-06	66.5056	167.522	2.51892	up
IL20RA	0.00260061	2.01	23.5111	11.697	up
IL31RA	0.000250548	70.4632	146.89	2.08464	up
IL7	9.57599e-05	3.40822	28.3272	8.31144	up
ILF2	4.38236e-17	715.731	2010.8	2.80943	up
ILK	0.000556296	501.881	785.827	1.56576	up
IMP3	0.00110444	312.914	494.899	1.58158	up
INCENP	8.26232e-08	168.105	509.704	3.03205	up
INO80C	0.000272619	202.4	470.523	2.32472	up
INSC	0.0258678	11.8853	68.6801	5.77855	up
INSIG1	0.00026115	435.6	1257.5	2.88681	up
INTS3	1.13194e-07	390.493	791.62	2.02723	up
IPO9	1.00861e-15	742.434	1992.61	2.68388	up
IQCG	0.00574019	19.0765	47.5174	2.49089	up
IQGAP3	6.15731e-06	208.83	837.455	4.01022	up
IRF7	0.031444	136.706	382.911	2.80097	up
IRS1	0.0108444	173.998	263.068	1.51191	up
ISL1	0.000479576	16.5171	52.3238	3.16785	up
ISOC1	0.0042651	272.202	411.89	1.51318	up
ITGA4	5.30587e-14	0.486888	94.5419	194.176	up
ITGA5	4.64612e-13	694.469	1700.9	2.44922	up
ITGA6	0.0477006	11688.3	19332.3	1.65398	up
ITGB3BP	0.00793719	120.264	321.039	2.66944	up
ITGB5	0.000346304	851.589	1314.76	1.54389	up
ITGB6	6.59556e-06	993.063	2917.03	2.93741	up
ITGBL1	0.0448285	11.5858	26.8841	2.32043	up
ITM2A	0.000147007	317.283	874.896	2.75746	up
ITPKB	1.05015e-05	76.6054	179.072	2.33759	up
ITPR2	0.0041981	275.111	485.394	1.76435	up
IVL	0.00133232	2.55933	19.6794	7.68925	up
IVNS1ABP	3.48226e-09	508.123	1154.13	2.27136	up
JAKMIP2	7.90971e-14	1	48.4787	48.4787	up
JAZF1	0.0119428	102.823	164.192	1.59684	up
KBTBD4	0.00129368	63.434	126.241	1.99011	up
KBTBD8	0.0102155	12.2473	34.0851	2.78306	up
KCNJ13	0.000160574	152.837	336.445	2.20133	up
KCNJ15	3.2885e-12	156.907	451.759	2.87915	up
KCNK1	5.01975e-06	175.471	355.687	2.02704	up
KCNK2	0.0451345	1.648	26.9011	16.3234	up
KCNMB4	0.0331076	51.5116	84.9572	1.64928	up
KCNQ3	0.0392579	1.58556	12.0074	7.573	up
KCNQ5	0.000166973	64.8449	141.153	2.17678	up
KCNT2	0.036337	5.668	18.2338	3.21697	up
KCTD10	0.00016047	504.103	824.225	1.63503	up
KCTD3	1.44506e-12	475.351	1179.93	2.48222	up
KCTD4	0.00248055	3.53311	23.0499	6.52397	up
KCTD8	2.1778e-05	4.50689	34.5572	7.66765	up
KDM5B	0.000353021	986.034	1523.08	1.54465	up
KHDRBS1	1.40235e-06	1292.57	2299.81	1.77926	up
KHDRBS3	7.53033e-07	128.604	290.863	2.2617	up
KIAA0101	0.00518122	96.4556	313.357	3.24872	up
KIAA0391	3.98875e-05	296.746	529.529	1.78445	up
KIAA0586	0.00102716	138.442	238.555	1.72314	up
KIAA1211	0.000887916	5.60556	28.3248	5.05298	up
KIAA1279	0.000798747	364.962	577.538	1.58246	up
KIAA1324L	1.42904e-05	5.11867	36.9616	7.22094	up
KIAA1524	1.93636e-25	59.0774	371.509	6.28852	up
KIAA1549L	8.51545e-16	120.152	427.714	3.55977	up
KIAA1715	0.000711078	260.054	426.277	1.63919	up
KIAA1804	0.0319218	159.803	249.667	1.56235	up
KIF11	0.0010439	213.949	1061.45	4.96124	up
KIF14	1.24747e-05	143.585	841.734	5.86226	up
KIF15	0.000284317	109.353	332.097	3.03693	up
KIF18A	0.00418536	111.126	332.076	2.9883	up
KIF18B	1.05611e-11	46.7549	279.327	5.97428	up
KIF20B	1.57621e-13	213.249	950.315	4.45636	up
KIF22	0.0473203	294.587	627.179	2.12901	up
KIF23	0.00091056	243.126	945.844	3.89034	up
KIF24	5.75211e-09	33.2216	129.11	3.88633	up
KIF2C	0.0483165	288.208	871.336	3.02329	up
KIF4A	0.0122781	84.9078	328.685	3.87108	up
KIF4B	0.0299806	32.4352	130.026	4.00881	up
KIFAP3	0.000139773	222.188	394.093	1.77369	up
KIFC1	8.93305e-07	147.219	653.174	4.43675	up
KIRREL	2.97705e-06	869.653	1539.11	1.7698	up
KLHDC3	8.10335e-06	277.682	525.559	1.89266	up
KLHL13	0.00303722	22.7345	56.164	2.47043	up
KLHL22	0.000178926	106.481	207.376	1.94754	up
KLHL42	0.00197327	467.486	703.3	1.50443	up
KLK5	0.00301723	6.51689	27.3659	4.19923	up
KLK9	0.0005079	2.07245	20.1673	9.73116	up
KNSTRN	0.00177211	259.23	497.211	1.91803	up
KNTC1	1.14957e-21	187.107	738.237	3.94554	up
KPNA2	6.46262e-06	308.445	1135.97	3.68291	up
KRT222	0.000287773	1	12.9602	12.9602	up
KRT6B	5.02041e-05	135.57	268.813	1.98284	up
KRT8	4.49918e-05	1230.36	1997.72	1.62369	up
KRTAP2-3	0.000272627	0.973776	20.6492	21.2052	up
L3MBTL3	0.000154225	151.538	278.935	1.84069	up
LAMA2	0.00139384	1.03622	14.8766	14.3566	up
LAMC1	2.79916e-07	3230.93	5839.67	1.80743	up
LAP3	2.34133e-07	171.351	462.675	2.70015	up
LASP1	0.000552109	1440.07	2164.05	1.50273	up
LBR	1.69639e-07	405.537	812.17	2.0027	up
LCLAT1	2.08055e-05	152.013	797.547	5.24658	up
LCMT2	0.00701925	69.3391	123.379	1.77936	up
LCP1	0.000382932	9.07622	182.495	20.1069	up
LDHA	1.3434e-11	2338.98	8000.44	3.42048	up
LDHB	2.01486e-06	2055.19	3568.23	1.7362	up
LDLR	0.037322	2743.41	4145.42	1.51104	up
LEPREL2	3.10462e-20	15.4809	297.566	19.2215	up
LGALS1	0.0130551	3541.38	6474.06	1.82812	up
LGALS8	1.15716e-05	488.523	862.986	1.76652	up
LHFP	0.00495618	127.855	209.322	1.63719	up
LIG1	1.96144e-16	149.402	524.153	3.50833	up
LIMD2	0.00778531	3.59556	18.2411	5.07323	up
LIN9	0.000182769	90.8754	255.796	2.8148	up
LINC00342	0.00410734	15.4185	42.7183	2.7706	up
LINC00665	0.00333488	1.52311	14.8839	9.77207	up
LINC00669	0.00266675	24.2078	62.8698	2.59709	up
LINC00880	0.0282672	8.22734	23.5172	2.85842	up
LINC00886	0.0268382	81.9114	132.997	1.62367	up
LINC00960	0.00380325	3.04622	18.7217	6.14589	up
LINC01249	1.1174e-06	1	21.5983	21.5983	up
LIPA	1.90104e-05	809.078	1368.5	1.69143	up
LIPG	0.0182735	282.09	593.006	2.10219	up
LMNA	0.0260816	3915.75	6306.2	1.61047	up
LMNB1	2.00919e-06	186.233	1205.99	6.47569	up
LMO2	2.45201e-05	4.08245	37.9107	9.28627	up
LMO7	0.00149699	382.003	594.193	1.55547	up
LOC100129518	0.00212716	2.01	17.2786	8.59632	up
LOC100288637	3.17923e-05	57.6041	137.746	2.39125	up
LOC101927027	0.0136661	64.6576	110.87	1.71473	up
LOC101927217	0.00617737	2.68423	16.3222	6.08078	up
LOC101928882	5.80484e-13	1	45.1227	45.1227	up
LOC284889	2.50127e-06	329.007	627.336	1.90676	up
LOC441666	0.0133854	16.642	39.8479	2.39441	up
LOC642846	0.046876	10.974	25.9191	2.36186	up
LOC644961	3.55143e-06	80.1512	191.56	2.38999	up
LOC645166	0.00560663	4.20734	20.1685	4.79365	up
LOC729603	0.0248352	61.5489	134.929	2.19222	up
LOC729970	0.0404062	6.89157	19.6806	2.85575	up
LOC81691	0.00505509	37.0669	75.836	2.04592	up
LOXL2	9.0628e-05	692.971	1874.59	2.70515	up
LPAR1	0.000317742	346.648	566.974	1.63559	up
LPCAT1	4.81742e-09	312.576	698.914	2.23598	up
LPHN2	1.51877e-05	380.868	682.13	1.79099	up
LPIN1	3.28258e-06	582.382	1226.65	2.10627	up
LPP-AS2	0.00246236	0.486888	11.9965	24.639	up
LRCH2	4.75041e-25	5.54311	140.634	25.371	up
LRFN5	5.9249e-11	1	37.4398	37.4398	up
LRP3	1.27333e-06	1.03622	65.3083	63.0253	up
LRP8	5.90263e-05	308.282	600.609	1.94825	up
LRR1	2.88944e-07	99.6521	244.816	2.45671	up
LRRC20	0.019211	97.0557	150.242	1.548	up
LRRC45	1.06067e-08	84.8581	236.178	2.78321	up
LRRC71	7.6759e-06	1.52311	26.4046	17.336	up
LRRCC1	1.54917e-09	77.0054	263.021	3.41561	up
LSM3	5.06359e-09	165.434	404.138	2.4429	up
LSS	4.12645e-08	467.186	1428.8	3.05831	up
LTB	0.0246708	30.1129	74.9101	2.48764	up
LTBP1	0.0424365	35.2316	61.4425	1.74396	up
LTBP2	0.000258947	615.366	1212.76	1.9708	up
LXN	0.000302475	46.6925	119.501	2.55932	up
LY75	1.37036e-09	1.58556	94.5371	59.6238	up
LYPD3	0.0094935	26.8169	57.5913	2.14757	up
LYPD6	0.000157635	1	19.2097	19.2097	up
LYPLA2	9.29743e-05	297.383	514.589	1.73039	up
LYPLAL1	0.0493777	126.282	231.785	1.83546	up
MAD2L1	2.67776e-07	148.792	489.539	3.2901	up
MAGED1	5.9135e-07	488.485	934.616	1.9133	up
MAGEE1	0.0110647	72.6478	123.391	1.69848	up
MAGOHB	0.0180944	58.3905	99.3495	1.70147	up
MALT1	0.0017693	388.534	694.241	1.78682	up
MAML2	0.008689	171.751	262.573	1.5288	up
MAMLD1	0.00444545	16.7542	45.1239	2.69329	up
MAN1A1	2.79078e-14	6.21734	85.916	13.8188	up
MANEA	0.0024555	274.785	427.699	1.55648	up
MANEAL	7.94663e-06	30.4622	95.9973	3.15135	up
MAP4	0.000599124	3248.39	5592.25	1.72154	up
MAPK3	0.00165826	251.602	398.91	1.58548	up
MAPRE1	0.000405424	1085.14	1663.91	1.53336	up
MAPRE2	5.35596e-09	101.4	277.918	2.74082	up
MARCH2	0.0408806	28.4649	52.314	1.83784	up
MARCKS	0.00131086	674.555	1013.7	1.50276	up
MARCKSL1	1.14722e-27	3.53311	140.655	39.8106	up
MASTL	3.9627e-11	191.514	556.759	2.90715	up
MATN3	4.10424e-11	66.1934	228.5	3.452	up
MBD2	0.000241962	1197.64	1897.84	1.58465	up
MCL1	7.20967e-05	4679.41	7726.06	1.65108	up
MCM10	1.72378e-12	29.2016	256.384	8.7798	up
MCM2	2.03397e-34	132.874	810.76	6.10173	up
MCM3	3.06066e-46	243.188	1670.04	6.86729	up
MCM4	2.74914e-46	291.79	1929.77	6.61354	up
MCM5	1.72224e-53	117.505	1134.76	9.65715	up
MCM6	1.69575e-09	205.222	750.409	3.65657	up
MCM7	2.49689e-21	410.755	1405.61	3.42202	up
MCM8	0.000243864	211.34	569.922	2.69671	up
MCOLN3	0.000386621	66.4929	138.248	2.07914	up
MCTP1	1.67083e-16	7.74045	104.649	13.5197	up
MDH1	8.91879e-06	804.245	1393.87	1.73315	up
MDM2	7.98978e-08	5296.41	9783.88	1.84727	up
MECOM	0.000452338	73.5094	147.829	2.01103	up
MED11	0.000603712	81.3123	157.928	1.94224	up
MED15	2.03615e-06	705.954	1277.92	1.81021	up
MED31	3.32926e-05	49.7387	123.838	2.48977	up
MEF2C	2.20806e-16	22.3725	158.399	7.08007	up
MELK	7.63629e-12	294.724	1010.32	3.42801	up
MEMO1	0.0130087	51.2121	90.7358	1.77177	up
METTL13	0.00050995	203.124	346.578	1.70624	up
METTL21A	0.0486508	44.0083	72.4959	1.64733	up
METTL3	3.08024e-06	185.958	378.74	2.03669	up
MFAP2	3.26813e-05	168.417	379.157	2.25129	up
MFAP5	0.00679579	20.7245	254.554	12.2828	up
MFSD1	3.71095e-05	143.623	279.843	1.94845	up
MGC45800	0.0217327	7.19111	22.5644	3.13782	up
MGME1	0.00184309	548.398	823.618	1.50186	up
MGST3	3.67399e-21	239.405	883.668	3.69111	up
MICB	0.000916497	113.46	211.241	1.86181	up
MICU2	4.45951e-05	342.266	596.636	1.7432	up
MIR210HG	0.0137741	35.8931	69.5951	1.93895	up
MIR4292	9.31517e-05	3.59556	28.3211	7.87669	up
MIR4435-1HG	0.0293637	10.1251	25.9264	2.5606	up
MIS18A	0.0410969	149.977	235.644	1.5712	up
MIS18BP1	0.000260954	252.464	633.499	2.50927	up
MKI67	6.27962e-13	552.658	2607.6	4.71829	up
MKX	0.0315488	2.07245	11.5183	5.55781	up
MLKL	1.16113e-07	106.556	263.046	2.46861	up
MLLT11	3.06885e-25	259.842	1062.85	4.09038	up
MMD	0.0140859	95.6321	152.648	1.5962	up
MME	0.0151773	181.738	326.824	1.79832	up
MMS22L	0.000145723	142.736	267.391	1.87332	up
MND1	0.000427855	40.4625	95.5069	2.36038	up
MOK	0.0422124	865.571	2391.06	2.7624	up
MOXD1	5.93371e-11	12.7967	91.2055	7.12728	up
MPC2	0.000232988	400.506	656.193	1.63841	up
MPDZ	4.36108e-05	211.077	388.877	1.84234	up
MRE11A	0.00167178	166.007	276.504	1.66561	up
MRGPRX3	1.42585e-34	5.60556	194.912	34.7713	up
MRPL14	0.00260977	213.936	337.943	1.57964	up
MRPL16	4.75379e-05	233.075	423.368	1.81645	up
MRPL17	0.000795682	515.24	794.9	1.54278	up
MRPL50	0.000407119	213.686	364.312	1.70489	up
MRPS14	0.00242114	153.061	251.072	1.64033	up
MRPS21	9.0777e-05	313.726	539.998	1.72124	up
MRPS28	0.00339396	149.016	246.692	1.65547	up
MSANTD2	0.0285495	72.76	116.162	1.59651	up
MSANTD3	0.00200784	259.068	412.4	1.59186	up
MSH2	2.32321e-19	160.714	609.643	3.79334	up
MSH6	8.95984e-06	473.653	844.459	1.78286	up
MSMO1	0.0133821	1535.41	3544.15	2.30828	up
MSN	5.0082e-07	1929.01	5733.52	2.97226	up
MSRB3	3.13882e-05	332.153	655.333	1.97298	up
MT1L	1.27476e-12	1.58556	55.1918	34.809	up
MT2A	0.000192886	5498.02	10290	1.87159	up
MTBP	8.28913e-06	53.4465	138.712	2.59534	up
MTFR2	3.57708e-07	28.7771	102.714	3.56929	up
MTHFD1	6.24699e-07	359.044	704.28	1.96154	up
MTHFD2P1	0.00432346	0.486888	11.0376	22.6697	up
MTMR11	0.000450919	131.725	237.581	1.80361	up
MTX1	0.0137632	111.35	174.728	1.56918	up
MUM1L1	0.00829797	2.13489	14.3972	6.74376	up
MVD	0.000747723	215.983	934.434	4.32642	up
MVK	1.0264e-07	188.705	419.998	2.22569	up
MX1	0.00033708	120.29	1545.99	12.8522	up
MX2	0.000408112	41.4616	797.429	19.2329	up
MYB	0.00302647	3.17112	19.1963	6.05348	up
MYBL1	0.000994803	57.1669	152.687	2.6709	up
MYBL2	2.61285e-48	78.2788	780.095	9.96561	up
MYCBPAP	0.0098388	7.55311	55.2295	7.31216	up
MYEOV2	0.0358269	85.3323	152.128	1.78278	up
MYH10	1.18527e-07	886.219	1695.13	1.91277	up
MYH15	0.0120321	2.62178	20.1515	7.68617	up
MYH16	1.76919e-06	15.1814	67.2077	4.42699	up
MYH9	0.0213098	11252.4	20824.1	1.85063	up
MYL12A	5.27912e-07	1356.34	2462.87	1.81582	up
MYL6	2.71492e-22	1057.27	3407.73	3.22314	up
MYL9	0.0256088	47.7785	150.79	3.15602	up
MYO7A	0.0239522	11.2111	29.2836	2.61201	up
MYZAP	0.0126484	17.4909	41.7619	2.38764	up
N4BP3	0.000100879	35.6063	95.0628	2.66983	up
NAALAD2	0.0182775	2.55933	13.9227	5.43996	up
NADK2	4.34943e-09	232.063	1819.72	7.8415	up
NAE1	0.000297872	578.936	917.331	1.58451	up
NAGK	0.00134778	90.089	165.134	1.83301	up
NAP1L2	1.15618e-11	9.51335	83.525	8.77977	up
NAP1L3	3.32677e-60	1.52311	310.544	203.888	up
NAP1L5	0.0176186	31.1365	61.4461	1.97345	up
NAPA	0.00370634	286.197	435.344	1.52114	up
NASP	7.08804e-15	421.554	1161.2	2.75457	up
NAV1	1.71645e-12	276.159	731.149	2.64756	up
NAV3	0.0015657	17.366	170.485	9.81718	up
NBEAP1	0.000136061	9.56311	42.722	4.46737	up
NCAPD2	0.00771343	630.672	1419.06	2.25007	up
NCAPD3	8.60066e-18	230.029	765.159	3.32636	up
NCAPG	1.19843e-05	124.872	778.866	6.23733	up
NCAPG2	0.000174639	260.866	448.318	1.71858	up
NCAPH	1.42367e-07	98.2665	400.744	4.07814	up
NCAPH2	6.67082e-05	196.146	359.507	1.83286	up
NCF2	0.0296432	14.632	63.3943	4.33257	up
NCSTN	4.48877e-08	756.33	1486.04	1.9648	up
NDC1	1.37278e-08	377.746	806.435	2.13486	up
NDC80	0.0168634	113.51	518.192	4.56516	up
NDUFA2	0.00120896	163.336	292.766	1.79242	up
NDUFB3	3.90342e-05	101.875	210.242	2.06373	up
NDUFB6	8.83535e-05	116.307	231.818	1.99316	up
NECAP2	0.00119965	303.913	479.063	1.57632	up
NEDD4	0.0397633	405.65	634.737	1.56474	up
NEDD4L	0.00813903	526.8	882.464	1.67514	up
NEGR1	0.00707616	10.7242	32.6407	3.04365	up
NEIL3	3.21795e-07	39.9385	203.488	5.09504	up
NEK2	0.0294655	77.1176	430.832	5.58669	up
NEK6	0.000459468	479.533	760.281	1.58546	up
NEK7	5.7862e-06	435.862	795.934	1.82612	up
NELL2	0.0468802	2.55933	12.9541	5.0615	up
NET1	7.66715e-06	2138.06	3592.34	1.68018	up
NF2	0.0250923	225.421	528.205	2.34319	up
NFE2L3	0.000336066	66.6305	138.251	2.07489	up
NFKBIZ	2.47805e-06	117.393	260.637	2.22021	up
NFS1	0.00358568	264.212	404.145	1.52963	up
NHLRC3	0.00896569	102.199	167.029	1.63436	up
NIF3L1	0.0173921	196.782	353.699	1.79742	up
NINL	4.22528e-06	34.1329	104.648	3.06588	up
NIPSNAP3A	2.88522e-05	179.753	375.802	2.09065	up
NKX6-1	0.0111169	1.52311	12.4856	8.19745	up
NLK	0.00395105	154.509	293.359	1.89865	up
NLRC5	6.12484e-06	9.20111	56.6288	6.15456	up
NLRP2	1.12394e-06	87.6418	385.069	4.39366	up
NLRP3	0.00202987	5.668	68.1958	12.0317	up
NME1	0.00096445	295.399	469.439	1.58917	up
NME7	0.000102004	78.3285	165.613	2.11434	up
NMI	0.0260575	65.7689	209.686	3.18821	up
NMU	0.0471528	8.41468	28.3089	3.36423	up
NNMT	0.00739931	140.552	221.299	1.5745	up
NOL11	0.00177436	328.919	510.298	1.55144	up
NOP10	2.20288e-06	347.809	659.556	1.89632	up
NOSIP	2.45831e-05	215.847	402.728	1.86581	up
NOVA1	2.0475e-27	5.11867	150.247	29.3528	up
NPTN	0.0011313	888.318	1508.02	1.69761	up
NR2F1	3.43627e-10	1	34.5633	34.5633	up
NR2F1-AS1	9.98117e-06	2.49689	29.7545	11.9166	up
NR3C2	7.03089e-28	10.3622	1254.57	121.071	up
NREP	0.000149723	28.9518	213.539	7.37568	up
NRG2	0.000194212	8.77667	39.3514	4.48364	up
NRGN	5.45719e-13	16.8918	115.68	6.84831	up
NRIP3	0.00367091	43.0345	117.641	2.73364	up
NRM	0.00335925	68.1409	125.774	1.84579	up
NRP1	1.69367e-05	216.708	414.693	1.9136	up
NRSN2	0.00222157	221.677	351.39	1.58515	up
NSDHL	7.73269e-11	174.585	461.828	2.64529	up
NSL1	2.60192e-07	199.529	598.012	2.99713	up
NSMCE2	0.0303876	122.998	198.207	1.61146	up
NSMCE4A	0.00230489	236.158	372.937	1.57918	up
NSUN2	0.000187232	650.037	1142.14	1.75705	up
NT5E	1.10587e-30	2990.1	11441.5	3.82645	up
NTAN1	0.000163212	229.804	405.088	1.76275	up
NTM	3.03038e-05	20.3	69.1144	3.40465	up
NTNG1	3.58757e-05	2.62178	44.1785	16.8506	up
NUAK2	0.000488774	73.0098	147.365	2.01842	up
NUBP1	0.0139101	74.2461	122.873	1.65494	up
NUCKS1	2.85483e-05	4017.56	6482.37	1.61351	up
NUDCD1	4.4746e-07	305.673	613.49	2.00701	up
NUDT1	0.00264269	40.6625	84.9767	2.08981	up
NUF2	0.0134682	97.7923	515.788	5.27432	up
NUP107	1.68558e-07	343.926	699.869	2.03494	up
NUP133	0.000135331	480.707	792.032	1.64764	up
NUP155	0.00668388	199.017	338.004	1.69836	up
NUP160	0.000619911	354.4	568.415	1.60388	up
NUP35	2.238e-05	86.069	189.145	2.1976	up
NUP37	0.000347712	194.61	337.412	1.73379	up
NUP50	0.000197735	442.304	724.357	1.63769	up
NUP62	0.000511212	373.252	599.057	1.60497	up
NUP85	1.77804e-07	189.229	417.147	2.20446	up
NUP93	0.000227061	347.584	577.552	1.66162	up
NUSAP1	0.0306676	389.271	1393.37	3.57943	up
NXT2	0.0167905	83.8716	135.821	1.61939	up
OAS1	0.0066787	132.15	940.888	7.11986	up
OAS2	0.000373699	67.2423	1925.37	28.6333	up
OAS3	3.95098e-08	590.547	3308.11	5.60177	up
OASL	0.0256103	30.9745	214.931	6.93897	up
OAZ2	2.13527e-07	359.083	719.964	2.00501	up
OGDH	0.000178803	946.458	1492.54	1.57698	up
OIP5	0.000832706	42.2354	94.5529	2.23871	up
OPN3	0.00206236	80.5132	147.865	1.83653	up
ORC1	1.56892e-14	29.5011	167.033	5.66192	up
ORC3	9.81319e-05	249.742	464.602	1.86033	up
ORC6	1.50996e-06	90.451	215.994	2.38796	up
OSGEPL1	0.0448656	83.9214	126.238	1.50425	up
OST4	0.00203127	446.686	673.875	1.50861	up
OTUB2	0.000152687	20.7742	70.549	3.39599	up
OXCT1	8.73177e-07	353.652	686.408	1.94092	up
P4HA3	0.00529762	10.2998	32.6359	3.1686	up
PAM	1.80323e-08	1215.94	2377.12	1.95497	up
PANDAR	0.000658047	52.9225	117.588	2.22189	up
PANK4	0.00946579	210.104	324.554	1.54474	up
PAPSS2	2.59848e-09	67.5916	209.777	3.10359	up
PAQR4	1.63936e-07	99.4277	246.743	2.48164	up
PARD3B	0.00183748	10.2998	36.0016	3.49537	up
PARG	5.05654e-07	134.884	1476.52	10.9466	up
PARP1	1.99963e-06	903.761	2296.36	2.54089	up
PARP10	0.0442533	314.487	501.511	1.5947	up
PARP14	2.00948e-05	467.622	1545.83	3.30572	up
PARP2	0.00429524	206.607	321.133	1.55431	up
PARP9	0.00191796	395.101	1758.68	4.45123	up
PARPBP	5.85608e-06	75.5067	180.947	2.39644	up
PASK	0.00545824	61.8612	150.771	2.43724	up
PBK	0.000113907	106.756	595.531	5.57842	up
PBX1	0.000107715	97.6294	286.033	2.92978	up
PCDH17	1.36521e-08	0.486888	34.5523	70.9657	up
PCDH18	1.08298e-05	2.07245	30.7121	14.8193	up
PCDH20	0.00707955	3.10867	17.2749	5.55702	up
PCDH7	1.09468e-24	21.2114	246.288	11.6112	up
PCDH9	0.0213068	4.14489	16.8004	4.05328	up
PCDHA1	0.000262905	2.68423	23.039	8.58308	up
PCDHA11	0.000461262	8.65178	36.9677	4.27285	up
PCDHA12	3.96159e-08	3.17112	42.722	13.4722	up
PCDHA13	0.0010364	0.549335	13.442	24.4696	up
PCDHAC1	3.32859e-09	10.5496	72.4984	6.87216	up
PCDHAC2	0.000266809	56.0185	122.869	2.19337	up
PCDHB10	1.28658e-06	1.03622	27.3549	26.3987	up
PCDHB12	0.00565308	4.02	32.6273	8.11626	up
PCDHB13	2.92298e-05	1.58556	35.0293	22.0927	up
PCDHB14	3.88647e-08	14.6945	77.2706	5.25849	up
PCDHB15	4.16058e-05	5.60556	51.3466	9.15995	up
PCDHB16	2.51047e-34	4.56933	185.307	40.5545	up
PCDHB18	0.00137682	0.549335	12.9602	23.5925	up
PCDHB2	1.2313e-07	20.1751	102.704	5.09064	up
PCDHB5	3.43381e-20	13.5958	151.191	11.1205	up
PCDHB6	0.0438513	4.14489	14.8803	3.59003	up
PCDHB8	0.000107807	0.486888	17.2762	35.4828	up
PCDHB9	1.62909e-06	3.658	36.9555	10.1026	up
PCGF6	0.000868687	39.1267	89.2878	2.28202	up
PCNA	8.069e-18	754.081	2181.13	2.89244	up
PCSK7	0.00186207	175.234	287.067	1.63819	up
PCSK9	1.8614e-29	266.833	1279.4	4.79477	up
PCYT2	0.00612913	117.231	350.533	2.99011	up
PDCD1LG2	0.000544452	21.8231	123.409	5.65498	up
PDCD6	1.19852e-05	799.888	1373.88	1.71759	up
PDE3B	0.000114637	4.20734	29.2848	6.96041	up
PDE5A	6.23725e-05	72.8352	160.31	2.201	up
PDE6D	1.28688e-05	151.713	304.793	2.00901	up
PDHB	0.00188247	359.332	548.636	1.52682	up
PDK1	1.93034e-07	150.901	344.622	2.28376	up
PDK3	0.00977096	122.149	192.496	1.5759	up
PDLIM2	0.017537	165.334	317.855	1.9225	up
PDSS1	1.27476e-05	55.8185	141.133	2.52844	up
PDZD2	0.00577255	23.0965	54.2402	2.34842	up
PEA15	0.00141205	1040.87	2070.29	1.98901	up
PET112	0.0471768	222.488	334.031	1.50134	up
PEX11B	0.00583749	189.291	362.342	1.9142	up
PEX2	0.0223674	221.289	343.154	1.5507	up
PEX5L	0.00226976	81.8363	150.25	1.83598	up
PFKFB4	0.00229947	117.755	201.617	1.71218	up
PFKP	4.01157e-06	1401.21	2649.11	1.89059	up
PGAM1	0.00795976	167.381	429.495	2.56597	up
PGK1	0.000128732	1471.12	4207.45	2.86002	up
PGM1	0.000591428	601.583	931.829	1.54896	up
PGM2L1	0.0044186	53.2845	100.815	1.89201	up
PGP	3.43974e-05	191.251	366.796	1.91787	up
PGRMC1	1.52567e-05	506.9	884.158	1.74424	up
PHEX	2.22512e-06	31.9356	103.201	3.23153	up
PHF11	0.000133697	90.0763	221.728	2.46156	up
PHF19	0.00685593	400.756	633.048	1.57963	up
PHF20L1	1.96839e-14	614.642	4096.77	6.66529	up
PHIP	0.0013893	549.933	835.704	1.51965	up
PHLPP1	0.00377946	106.83	181.933	1.703	up
PHTF1	1.35538e-09	68.8152	215.553	3.13235	up
PI4K2B	0.00127826	332.94	518.858	1.55841	up
PI4KA	0.0111151	285.722	495.495	1.73418	up
PIAS2	0.000756028	190.178	319.721	1.68117	up
PIAS3	0.00123501	604.842	911.082	1.50631	up
PIGC	0.00661482	153.785	240.479	1.56373	up
PIGM	0.0169913	99.0276	156.481	1.58017	up
PIGN	0.000396929	324.375	530.919	1.63675	up
PIK3C3	0.000918933	240.703	391.661	1.62715	up
PIK3R3	0.0192947	62.8476	185.701	2.95478	up
PIK3R4	0.00202293	236.558	373.463	1.57873	up
PIN4P1	0.0183466	40.6996	80.6278	1.98105	up
PIPSL	0.00266625	378.558	570.243	1.50635	up
PIWIL1	1.43034e-07	3.04622	43.6711	14.3361	up
PKIA	1.32355e-09	45.706	165.125	3.61276	up
PKM	5.1266e-09	10404	20072.4	1.9293	up
PKMYT1	0.00223931	56.2683	185.347	3.29399	up
PKN3	0.00209343	26.0178	63.8408	2.45374	up
PLA2G4A	1.5425e-16	34.4451	198.268	5.75606	up
PLAGL1	2.98409e-05	120.189	245.283	2.04081	up
PLAT	5.09622e-24	53.0347	334.608	6.30922	up
PLAU	4.31392e-09	657.839	1369.15	2.08128	up
PLCL2	7.44787e-08	8.83912	59.992	6.78711	up
PLEK2	1.2145e-05	646.654	1114.66	1.72374	up
PLEKHH2	3.38813e-05	18.7018	90.7029	4.84996	up
PLEKHO1	0.00527723	9.87534	31.6783	3.20781	up
PLIN3	1.69614e-05	465.014	1071.24	2.30367	up
PLK1	0.00952924	243.638	750.029	3.07845	up
PLK2	6.85586e-09	327.532	725.839	2.21608	up
PLK4	1.4439e-15	130.489	453.621	3.47631	up
PLOD2	0.00155498	1682.39	5938.84	3.53	up
PLS3	3.33039e-06	2265.27	3875.55	1.71086	up
PLSCR1	0.000526355	345.948	1004.92	2.90484	up
PLSCR4	0.0176189	10.7242	56.6166	5.27932	up
PML	0.000864398	407.06	638.485	1.56853	up
PMVK	0.00742477	181.264	277.463	1.53071	up
PNKP	3.34089e-05	171.763	328.334	1.91155	up
PNP	2.27011e-09	331.854	741.711	2.23505	up
PNPLA3	0.00123765	23.8956	77.7866	3.25527	up
PNPT1	1.95081e-05	401.369	704.629	1.75557	up
POC1A	0.0220568	101.076	221.227	2.18873	up
POF1B	4.59369e-20	67.1798	336.983	5.01613	up
POGZ	0.00117401	436.224	675.435	1.54837	up
POLA1	2.65497e-07	121.663	359.123	2.95179	up
POLA2	6.05102e-23	52.298	321.172	6.14118	up
POLD1	2.72379e-07	241.102	506.487	2.10071	up
POLD3	1.60445e-12	162.437	472.338	2.90782	up
POLE	1.74248e-09	164.859	599.654	3.63738	up
POLE2	7.95481e-11	13.4085	138.699	10.3441	up
POLM	0.0266659	413.677	1103.52	2.66758	up
POLQ	1.11953e-15	51.4492	240.976	4.68376	up
POLR2L	2.51229e-06	164.047	345.151	2.10397	up
PON2	0.0127493	577.313	917.159	1.58867	up
POP1	6.81965e-08	111.238	276.992	2.49009	up
POP7	0.000369495	162.999	287.055	1.76108	up
PPAP2B	0.028651	7.86534	22.5608	2.86837	up
PPAP2C	3.52645e-08	51.6238	162.246	3.14285	up
PPARG	0.0218755	16.4674	36.9665	2.24483	up
PPFIA4	7.40957e-13	6.51689	80.6388	12.3738	up
PPHLN1	0.00104838	381.292	595.696	1.56231	up
PPIA	0.00022394	800.351	1262.1	1.57693	up
PPIF	0.000308409	372.39	670.225	1.79979	up
PPIH	0.0222335	92.7732	143.986	1.55202	up
PPM1K	0.00160522	117.343	203.529	1.73448	up
PPP2R1B	1.87954e-05	178.58	346.609	1.94092	up
PPP2R2B	4.6693e-13	94.0592	754.265	8.01905	up
PPP4R1	1.05741e-06	877.219	1586.14	1.80815	up
PRC1	0.00277049	415.002	1213.15	2.92325	up
PRDM10	0.00110854	47.9161	123.877	2.58529	up
PRDM8	4.47846e-05	64.7454	147.363	2.27604	up
PRDX1	8.55707e-09	1243.56	2479.73	1.99405	up
PRICKLE2	0.000868442	47.716	110.863	2.32339	up
PRIM1	2.41779e-05	100.888	213.122	2.11245	up
PRIM2	6.13992e-11	63.8214	220.308	3.45195	up
PRKAA2	1.90228e-09	37.4162	144.511	3.86226	up
PRKACB	0.000103762	198.755	359.053	1.80651	up
PRKAR1B	0.007908	135.92	214.105	1.57523	up
PRKD1	6.10799e-10	11.2736	80.1496	7.10952	up
PRKDC	0.0168729	1770.08	3088.25	1.7447	up
PRMT6	0.000329036	144.21	260.621	1.80724	up
PRMT9	0.032835	82.7105	127.208	1.53799	up
PROS1	2.38931e-07	74.7203	198.705	2.65932	up
PRPF3	1.4721e-05	274.162	506.459	1.8473	up
PRPF31	0.00449286	283.387	428.191	1.51097	up
PRPF4B	0.00026257	593.143	946.151	1.59515	up
PRPS2	3.38587e-11	314.912	769.969	2.44503	up
PRR11	5.92462e-06	395.488	734.357	1.85684	up
PRR5L	3.69191e-07	13.4085	68.1702	5.08412	up
PRRG1	0.00286888	145.483	239.552	1.6466	up
PRSS23	1.32602e-16	241.003	762.301	3.16304	up
PRUNE	0.00416315	171.613	273.118	1.59147	up
PSD4	0.00909177	235.309	374.488	1.59147	up
PSMA1	0.000309394	934.347	1452.13	1.55416	up
PSMA2	6.82615e-05	441.979	749.728	1.6963	up
PSMA3	0.000128924	486.637	801.075	1.64614	up
PSMA4	6.42488e-07	1006.7	1835.44	1.82323	up
PSMA5	0.000110618	405.75	680.196	1.67639	up
PSMA6	0.00482752	460.208	770.308	1.67383	up
PSMB1	4.3445e-06	706.729	1251.81	1.77128	up
PSMB2	6.41303e-05	686.428	1136.29	1.65536	up
PSMB3	5.53375e-05	290.192	511.671	1.76321	up
PSMB4	5.52626e-07	789.125	1471.26	1.86442	up
PSMB5	0.000489047	592.693	927.932	1.56562	up
PSMB8	0.00876944	227.519	422.329	1.85623	up
PSMC3	1.22245e-05	536.04	936.946	1.7479	up
PSMC3IP	0.00999797	25.6187	73.4621	2.86752	up
PSMD1	1.37093e-12	679.088	1632.22	2.40355	up
PSMD11	1.44212e-06	614.217	1154.61	1.87981	up
PSMD13	0.000301095	756.067	1186.08	1.56875	up
PSMD2	0.0043713	1692.39	3643.34	2.15278	up
PSMD4	0.00220525	289.331	447.837	1.54784	up
PSMD6	0.00010875	426.261	714.317	1.67577	up
PSME2	0.000107747	161.276	299.04	1.85421	up
PSME3	0.0206971	959.543	1477.81	1.54011	up
PSME4	0.0046643	733.396	1254.07	1.70994	up
PTGS2	2.13984e-06	165.708	348.53	2.10328	up
PTHLH	5.2839e-10	249.193	596.736	2.39467	up
PTOV1-AS1	0.0247705	46.5051	80.6375	1.73395	up
PTPRD	0.00188649	1	10.0788	10.0788	up
PTRF	0.000659131	2288.34	3947.42	1.72501	up
PTTG2	0.048474	40.8996	68.6265	1.67793	up
PURA	0.00290507	359.12	628.473	1.75004	up
PVRL3	0.000254787	104.534	201.146	1.92422	up
PXMP2	0.026665	64.6576	105.589	1.63305	up
PYCRL	0.00518447	64.9074	118.079	1.81919	up
PYGO1	8.88644e-09	14.8691	83.0517	5.58552	up
QRICH1	4.21686e-07	891.264	1648	1.84906	up
QSOX1	4.82111e-05	1080.34	1759.02	1.62821	up
RAB25	0.000784382	301.403	483.806	1.60518	up
RAB3GAP2	0.000237966	507.199	819.403	1.61554	up
RAB9B	0.00396039	1.03622	12.9602	12.5071	up
RABGAP1L	3.0433e-06	175.583	361.974	2.06155	up
RABIF	0.00264959	96.119	183.888	1.91313	up
RACGAP1	0.00827535	299.082	831.624	2.78059	up
RACGAP1P	0.025609	8.83912	25.9118	2.93149	up
RAD1	0.00200748	201.377	324.035	1.6091	up
RAD18	8.59386e-06	178.08	355.254	1.99491	up
RAD21	0.00071655	1279.57	2011.53	1.57203	up
RAD21-AS1	0.00868989	0.973776	11.5158	11.8259	up
RAD51	3.0845e-10	35.6063	145.459	4.08521	up
RAD51AP1	6.91315e-09	53.1469	314.353	5.91478	up
RAD51B	0.000613569	53.4592	113.759	2.12796	up
RAD54B	3.8658e-08	57.7787	174.745	3.02439	up
RAD54L	5.34318e-15	29.5011	170.894	5.79279	up
RANBP1	5.41673e-09	274.412	618.28	2.25311	up
RANBP17	0.00353116	26.2676	61.4376	2.33891	up
RASA3	0.000725007	198.668	331.723	1.66973	up
RASAL2	0.00898458	388.27	621.745	1.60132	up
RBBP7	7.86705e-06	913.287	1569.59	1.71861	up
RBBP9	2.78659e-05	368.708	648.506	1.75886	up
RBL1	5.18318e-09	99.0403	271.693	2.74325	up
RBM11	0.00335772	12.7967	38.8781	3.03814	up
RBM3	0.020393	1513.83	2421.72	1.59973	up
RBM34	0.000192343	369.857	612.924	1.6572	up
RBM45	0.0130199	61.9987	106.08	1.711	up
RBM8A	5.38682e-05	539.984	905.743	1.67735	up
RBMS3	0.00414676	46.8545	93.6172	1.99804	up
RBPMS	0.00062758	104.846	193.477	1.84534	up
RBX1	0.000176509	189.304	395.472	2.08908	up
RDX	0.000934648	824.234	1239.99	1.50441	up
RECQL	5.52619e-06	316.472	591.352	1.86857	up
RECQL4	2.42136e-12	106.494	338.425	3.17788	up
RELT	0.00342971	50.65	99.3751	1.962	up
RFC2	1.52086e-16	102.573	395.557	3.85633	up
RFC3	6.49764e-15	65.4694	271.227	4.1428	up
RFC4	2.96337e-08	151.176	359.563	2.37843	up
RFC5	3.29818e-11	140.002	436.765	3.1197	up
RFWD3	6.0258e-05	311.216	543.883	1.74761	up
RFX5	2.32124e-09	261.952	607.24	2.31814	up
RFX7	9.24051e-05	265.859	470.408	1.76939	up
RGL1	0.00525829	48.64	93.6123	1.92459	up
RGMB	0.0329547	411.855	795.639	1.93184	up
RIC8A	5.44118e-06	678.077	1192.93	1.75928	up
RIMS2	3.13559e-24	6.21734	139.191	22.3876	up
RIT1	0.000207583	199.341	352.788	1.76977	up
RMI1	0.000189001	76.3058	158.887	2.08223	up
RMI2	1.3471e-06	71.8614	182.388	2.53805	up
RNASEH2A	1.68027e-08	189.541	442.094	2.33244	up
RNASEH2C	0.0166848	145.233	218.385	1.50368	up
RNASEL	2.18351e-07	98.129	243.839	2.48488	up
RNF180	0.0110784	46.3178	85.9246	1.85511	up
RNF2	2.53685e-05	249.293	457.923	1.83689	up
RNF207	0.0448938	45.344	78.7455	1.73662	up
RNFT1	0.0475253	64.3707	99.3678	1.54368	up
ROBO2	0.000164347	1.09867	18.7144	17.0337	up
ROMO1	0.00206836	281.828	434.895	1.54312	up
RPA1	0.000100142	575.889	948.547	1.6471	up
RPA3	9.34189e-05	79.714	169.901	2.13138	up
RPGRIP1L	0.00158153	101.4	182.388	1.7987	up
RPL39L	2.21947e-05	16.9416	63.8323	3.76779	up
RPP30	0.0124284	148.267	227.046	1.53133	up
RPS6KC1	0.00142117	249.53	398.44	1.59676	up
RPSAP52	3.91699e-11	29.988	162.278	5.41142	up
RRM1	8.26175e-24	558.161	1975.82	3.53987	up
RRM2	1.92972e-46	176.159	1290.3	7.32463	up
RRP15	0.00355326	193.037	409.56	2.12167	up
RRP7A	0.000418205	175.733	305.322	1.73741	up
RSPO3	3.0233e-11	1	51.3491	51.3491	up
RTCB	0.000329587	604.555	951.359	1.57365	up
RTKN2	0.00757556	5.24356	21.5958	4.11854	up
RTTN	0.00517707	598.075	947.732	1.58464	up
RUSC1	1.80406e-05	309.118	562.548	1.81984	up
RUVBL1	1.3521e-07	461.769	911.162	1.9732	up
S100A10	7.97539e-08	4203.1	7774.98	1.84982	up
S100A11	3.17466e-07	4557.14	8173.06	1.79346	up
S100A13	7.24598e-05	349.656	663.777	1.89837	up
S100A16	2.71021e-08	4170.43	7862.53	1.8853	up
S100A2	1.0269e-33	7036.25	37979.9	5.39775	up
S100A3	3.37703e-07	76.5429	200.631	2.62116	up
S100A7	1.89228e-13	1.03622	72.9473	70.3973	up
S100A8	2.13245e-16	8.04	192.453	23.937	up
S100A9	7.3524e-05	157.131	2137.21	13.6014	up
S100PBP	0.00290994	237.844	369.155	1.55209	up
S1PR3	0.0415946	30.6623	104.214	3.39879	up
SAAL1	0.00710925	143.161	226.082	1.57922	up
SAMD5	0.0250805	38.028	94.598	2.48759	up
SAMD9	1.4259e-08	421.78	1341.94	3.18161	up
SAMD9L	2.26637e-06	90.7632	686.727	7.56614	up
SAMHD1	2.19331e-08	140.489	705.976	5.02512	up
SAP130	0.00208975	224.249	355.219	1.58404	up
SAP30	0.0105795	62.0612	130.056	2.0956	up
SASS6	0.000501595	103.448	192.958	1.86527	up
SATB1	0.00388386	132.986	227.972	1.71426	up
SC5D	0.000133586	586.19	1086.47	1.85344	up
SCARA3	3.70565e-11	161.825	574.988	3.55314	up
SCCPDH	4.55563e-09	80.4634	232.789	2.8931	up
SCEL	4.04757e-07	127.43	295.229	2.3168	up
SCFD2	1.13385e-05	114.547	241.959	2.11232	up
SCLT1	0.00620899	142.525	276.916	1.94294	up
SCN2A	0.021726	28.6396	67.1833	2.34582	up
SDC2	3.69837e-06	14.3198	63.8432	4.45839	up
SDCBP	1.07613e-15	459.321	1285.92	2.79962	up
SDCCAG8	1.65965e-06	254.124	502.618	1.97784	up
SDF2L1	0.0286982	96.1063	203.594	2.11843	up
SDHA	7.85223e-06	677.404	1229.46	1.81496	up
SDHC	0.00920516	176.457	267.385	1.5153	up
SDK1	2.83375e-05	7.19111	40.7994	5.67359	up
SEC14L2	8.10688e-05	1043.25	2251.89	2.15853	up
SEMA3A	0.00100595	358.52	565.889	1.5784	up
SEMA6A	0.0356761	6.21734	19.2036	3.08872	up
SERPINB8	0.000391289	363.129	654.313	1.80188	up
SERPING1	3.29041e-05	54.5949	452.04	8.27989	up
SERPINI1	0.000953079	47.1794	101.27	2.14648	up
SERTAD4	0.019555	1.58556	14.873	9.38028	up
SERTAD4-AS1	0.000212617	1.58556	20.16	12.7148	up
SESTD1	0.00897522	188.205	284.665	1.51252	up
SETD8	0.00948088	227.283	341.773	1.50373	up
SETDB1	0.00575449	263.2	417.563	1.58649	up
SF3B4	1.88111e-09	311.042	705.712	2.26887	up
SFN	0.00312531	5711.27	9771.3	1.71088	up
SFR1	0.0476024	58.1905	92.6328	1.59189	up
SFRP1	0.000148194	504.403	826.989	1.63954	up
SFXN2	4.85449e-07	13.9578	68.6399	4.91768	up
SFXN3	9.59214e-07	423.99	807.45	1.90441	up
SGK1	2.08192e-14	35.456	277.021	7.8131	up
SGOL1	5.96386e-05	43.2345	146.379	3.3857	up
SGOL2	0.0152138	157.144	562.365	3.57866	up
SH3BP5L	0.000761041	262.015	659.708	2.51783	up
SH3D21	0.0367393	26.2676	62.8612	2.39311	up
SH3TC2	1.58434e-10	34.6198	146.905	4.24337	up
SHCBP1	8.56511e-24	77.1801	435.337	5.64053	up
SHMT1	0.000132685	244.199	424.304	1.73753	up
SHPK	0.0025568	79.0652	143.029	1.809	up
SHROOM4	0.000321967	1.94755	21.1152	10.8419	up
SKA1	1.9234e-15	65.045	276.014	4.24343	up
SKA2	1.87688e-05	358.358	642.752	1.79361	up
SKA3	5.89798e-14	89.3903	399.816	4.4727	up
SKP2	2.2904e-06	486.324	902.068	1.85487	up
SLAMF7	0.00198825	3.10867	20.1612	6.48548	up
SLC1A1	0.00171089	33.7085	89.2622	2.64806	up
SLC22A17	0.0331047	7.92779	22.0825	2.78546	up
SLC25A1	3.80289e-07	604.366	1209.33	2.001	up
SLC25A13	2.95755e-11	89.9641	285.112	3.16917	up
SLC25A24	1.10605e-07	655.255	1270.15	1.93841	up
SLC25A40	0.000744919	115.557	209.295	1.81118	up
SLC25A44	0.000767874	229.904	379.24	1.64956	up
SLC25A46	4.69761e-05	491.381	834.362	1.69799	up
SLC26A10	0.000125526	1.09867	19.2012	17.4767	up
SLC27A6	1.28881e-07	3.72045	42.2462	11.3551	up
SLC29A1	0.0414481	166.757	286.172	1.7161	up
SLC2A13	0.00076314	65.6938	132.966	2.02403	up
SLC2A6	0.0128385	37.6036	111.406	2.96264	up
SLC35F3	1.18911e-06	19.5009	79.2066	4.06169	up
SLC38A5	2.65521e-94	3.658	642.23	175.568	up
SLC38A6	0.0354626	45.2191	76.8132	1.69869	up
SLC39A1	0.000324553	875.484	1357.01	1.55001	up
SLC39A10	1.95711e-44	139.253	1060.45	7.61525	up
SLC39A8	2.07601e-05	51.4365	130.103	2.52939	up
SLC45A3	0.00028002	35.4189	87.8435	2.48013	up
SLC8A1	8.63348e-13	0.549335	48.9727	89.1491	up
SLCO1B3	3.32423e-05	61.1996	157.959	2.58105	up
SLCO1B7	0.0454204	15.7931	33.1275	2.09759	up
SLCO4C1	1.9161e-08	3.23356	44.1663	13.6587	up
SLFN12	1.23795e-06	31.8731	105.608	3.31337	up
SLFN13	3.62193e-12	63.796	237.631	3.72485	up
SLIT2	9.77744e-05	1.648	21.608	13.1116	up
SLITRK5	1.83553e-11	30.5247	145.915	4.78024	up
SLITRK6	6.77996e-10	20.3	104.64	5.15469	up
SMAD9	0.00210848	28.3527	66.2355	2.33612	up
SMARCA5	1.07381e-05	971.677	1657.08	1.70538	up
SMC1A	3.17149e-07	820.726	1827.72	2.22696	up
SMC2	4.08828e-18	261.578	855.345	3.26994	up
SMC4	1.48625e-24	833.486	2888.12	3.46511	up
SMCHD1	0.000196541	439.471	718.132	1.63408	up
SMCO4	0.0012722	9.38845	35.0452	3.73279	up
SMS	0.000654332	277.271	451.25	1.62747	up
SMTN	7.54382e-05	566.814	1932.11	3.40871	up
SMYD2	3.85201e-08	392.778	813.137	2.07022	up
SMYD3	4.03024e-07	116.919	273.11	2.3359	up
SNCA	2.56733e-05	208.38	392.188	1.88208	up
SNORD44	0.0261549	6.09244	20.1673	3.31022	up
SNRK	0.00806256	152.187	236.648	1.55498	up
SNRNP200	0.000169703	1335.22	2089.65	1.56503	up
SNRNP25	0.000103968	60.0385	135.358	2.25453	up
SNRNP70	0.00110713	1175	1867.57	1.58942	up
SNRPB	1.63348e-07	1102.24	2070.74	1.87867	up
SNRPD1	0.00508415	181.551	284.193	1.56536	up
SNRPD2	0.000632234	607.438	937.862	1.54396	up
SNRPD3	4.84339e-11	780.063	1747.37	2.24004	up
SNRPE	4.66622e-07	43.5214	132.95	3.05483	up
SNX10	6.85774e-08	58.4529	172.79	2.95605	up
SNX27	0.0229841	185.334	329.86	1.77982	up
SOAT1	2.23039e-05	190.215	404.249	2.12522	up
SOBP	1.13049e-09	10.2998	75.37	7.31763	up
SOD1	0.000303654	430.057	695.547	1.61734	up
SORBS2	0.00176461	48.9523	105.584	2.15689	up
SOX9	2.32427e-05	178.655	405.554	2.27004	up
SP100	7.26229e-11	722.097	1928.99	2.67137	up
SP110	0.000245224	116.494	417.992	3.5881	up
SP140L	0.00116116	103.198	185.777	1.8002	up
SP8	0.0013202	2.62178	19.6757	7.50471	up
SPAG5	0.0197411	227.794	664.109	2.91539	up
SPARC	7.19102e-24	812.547	3706.71	4.56184	up
SPATA5	0.023198	51.9107	89.7782	1.72947	up
SPC24	4.61937e-10	15.8429	94.5773	5.9697	up
SPC25	5.63836e-18	17.1914	151.187	8.79434	up
SPDL1	6.42835e-13	406.574	1206.65	2.96784	up
SPG20	0.00141894	466.35	709.063	1.52045	up
SPG7	2.87053e-06	258.231	505.023	1.9557	up
SPICE1	0.00449515	109.165	182.4	1.67086	up
SPIN4	0.0155265	96.481	153.137	1.58723	up
SPOCD1	0.0103865	2.13489	13.9239	6.52205	up
SPOCK1	0.0195187	33.5211	63.8347	1.90431	up
SPRED3	0.00712361	23.2213	53.2936	2.29502	up
SPRTN	0.000547419	117.53	213.616	1.81754	up
SPRY2	0.0173452	104.297	161.759	1.55096	up
SPTLC3	4.62773e-16	17.0665	138.24	8.10009	up
SQLE	9.96083e-06	1244.98	2622.8	2.10671	up
SRBD1	0.00305045	195.147	310.138	1.58926	up
SRGAP2	2.09299e-06	221.227	445.944	2.01578	up
SRGN	0.000665306	16.3922	73.9013	4.50831	up
SRP9	0.00010681	884.048	1795.48	2.03098	up
SRPX	1.12592e-11	144.222	428.131	2.96855	up
SRPX2	3.85121e-06	110.102	242.424	2.20181	up
SRRD	0.00906677	139.041	216.014	1.5536	up
SRRT	7.23624e-09	426.562	907.345	2.12711	up
SRSF1	0.00103306	1728.34	2982.19	1.72546	up
SRSF10	0.000210863	619.324	990.304	1.59901	up
SRSF2	0.00254094	799.601	1485.5	1.8578	up
SRSF7	5.28727e-10	573.183	1245.16	2.17236	up
ST8SIA4	0.00014635	5.668	41.2691	7.28106	up
STAC	2.53079e-05	2.62178	27.8429	10.6198	up
STAG3L5P-PVRIG2P-PILRB	0.000859958	87.8292	165.612	1.88561	up
STAMBPL1	0.02974	53.8338	88.8206	1.6499	up
STARD13	0.00228749	69.9509	132.494	1.8941	up
STARD3NL	0.00377455	261.79	398.897	1.52373	up
STARD4-AS1	0.0469924	13.7704	30.7231	2.23109	up
STAT1	0.00224529	1715.35	6629.36	3.86472	up
STAT2	0.00363238	342.715	667.575	1.9479	up
STC1	0.00159087	1.52311	51.8151	34.0192	up
STEAP1	0.0287454	48.1658	87.3835	1.81422	up
STIL	1.04255e-08	105.545	348.456	3.30148	up
STMN1	0.000627468	845.07	2615.93	3.09552	up
STON2	0.0211002	428.184	764.867	1.78631	up
STRA13	1.01588e-05	113.985	242.906	2.13104	up
STS	0.0239437	28.5898	55.2125	1.93119	up
SUB1	2.01031e-05	717.814	1266.63	1.76457	up
SUCO	0.000126617	414.076	691.682	1.67042	up
SUMF1	0.0315407	206.82	321.073	1.55243	up
SUMO1	0.00168568	521.769	786.226	1.50685	up
SUOX	0.0366284	87.6672	131.521	1.50023	up
SUPT16H	2.14728e-05	904.509	1523.13	1.68393	up
SUSD4	1.65681e-07	3.59556	41.7729	11.6179	up
SUSD5	2.97242e-16	2.01	74.3905	37.0102	up
SUV39H1	4.42005e-09	75.8316	223.201	2.94337	up
SUV39H2	0.00424004	90.4012	155.538	1.72053	up
SVEP1	0.0134532	26.5798	56.658	2.13162	up
SYDE1	4.28218e-07	69.6016	185.313	2.66248	up
SYNE1	0.00619029	193.985	298.576	1.53916	up
SYNJ2	0.00546972	162.237	255.879	1.57719	up
SYTL4	5.72421e-09	9.8129	69.6048	7.0932	up
TACC3	0.00018031	235.397	847.504	3.60032	up
TADA1	0.0035646	112.212	211.169	1.88188	up
TAF1A	0.0006386	37.4914	87.3592	2.33011	up
TAF5	6.20001e-05	54.3578	129.615	2.38448	up
TAGLN	4.61506e-06	116.506	349.398	2.99897	up
TAGLN2	1.40772e-11	2128.71	4673.47	2.19544	up
TAGLN3	1.1004e-07	23.2213	95.5264	4.11373	up
TAPSAR1	0.0287256	12.6093	34.5511	2.74012	up
TARS2	3.18593e-06	270.578	526.552	1.94603	up
TATDN2	0.00314145	235.51	365.814	1.55329	up
TBC1D1	0.00095663	434.328	684.599	1.57623	up
TBC1D8B	0.00343327	119.453	236.123	1.97671	up
TBCE	0.000452032	168.342	294.29	1.74816	up
TBX3	0.000329336	60.9498	130.103	2.13459	up
TCEAL1	0.0171145	135.321	203.526	1.50403	up
TCEAL8	6.6009e-05	596.515	986.971	1.65456	up
TCF19	6.87974e-23	184.336	753.203	4.08604	up
TCF4	0.00203632	161.376	267.355	1.65672	up
TCF7L1	0.00178166	302.202	469.506	1.55361	up
TCN2	0.0045858	4.26979	20.6345	4.83269	up
TCTN2	0.000493831	30.2876	77.278	2.55147	up
TDP1	0.000187992	147.568	271.193	1.83775	up
TDRD7	8.10186e-06	196.583	384.47	1.95576	up
TDRKH	0.00174478	106.955	189.152	1.76851	up
TEAD2	3.87328e-05	85.8065	186.26	2.1707	up
TENC1	0.012554	59.3018	116.138	1.95842	up
TENM3	3.50703e-05	78.3783	173.791	2.21734	up
TFB2M	0.00504868	160.852	253.924	1.57862	up
TFDP1	4.07794e-07	457.086	888.078	1.94291	up
TFPI	0.000528829	27.8531	72.4691	2.60183	up
TGFBR2	1.72789e-06	1316.28	2319.82	1.76241	up
TGM2	0.0414118	39.4516	205.567	5.21061	up
THBS2	3.5847e-16	6.09244	570.124	93.5789	up
THEM4	0.0121185	150.04	229.429	1.52913	up
THOC3	0.00159107	149.865	252.953	1.68787	up
THSD4	0.000928672	633.119	1243.03	1.96335	up
THUMPD2	0.00643259	142.487	226.561	1.59006	up
TICRR	1.14504e-13	55.7063	232.329	4.17061	up
TIMELESS	6.30916e-14	192.313	572.224	2.97548	up
TIMM17A	0.0142827	366.037	594.39	1.62386	up
TIMM21	1.01472e-05	210.453	407.061	1.93421	up
TIMM23	0.0029648	131.288	218.433	1.66377	up
TIMP2	0.000976007	607.625	927.838	1.52699	up
TJP2	0.000886997	638.674	974.567	1.52592	up
TK1	1.32014e-08	98.3914	527.922	5.36553	up
TLE4	0.0113423	107.916	173.291	1.60579	up
TLL1	0.0115364	17.1289	41.2861	2.41032	up
TLN2	3.20799e-15	41.6236	1386.65	33.3141	up
TLR1	0.00319591	2.68423	17.7641	6.61796	up
TLR6	0.00156303	40.3503	87.8532	2.17727	up
TM4SF1	0.000226794	71.7736	548.957	7.64845	up
TMA7	0.0152276	134.597	203.504	1.51195	up
TMCO1	0.00489925	599.536	1078.89	1.79953	up
TMEM14A	0.000339282	157.855	281.742	1.78481	up
TMEM165	0.00186998	596.028	911.457	1.52922	up
TMEM183A	0.0198011	35.7185	66.7259	1.8681	up
TMEM19	0.000478262	112.537	206.871	1.83826	up
TMEM194A	0.000265984	244.036	416.641	1.70729	up
TMEM2	0.0259439	111.55	198.781	1.78199	up
TMEM45A	0.0437034	25.8558	47.521	1.83792	up
TMEM47	1.48098e-09	22.3725	107.526	4.8062	up
TMEM56	0.00557148	23.7707	55.2137	2.32276	up
TMEM74	0.000810701	1.09867	15.8428	14.42	up
TMEM74B	0.00187653	4.81912	23.9954	4.9792	up
TMEM97	0.000253656	157.181	399.471	2.54147	up
TMEM98	2.69717e-07	18.8394	81.5903	4.33084	up
TMPO	2.93347e-07	906.77	2030.72	2.23951	up
TMPO-AS1	2.963e-05	8.10244	87.336	10.779	up
TMPRSS11E	9.17936e-06	0.486888	29.7508	61.104	up
TMPRSS15	1.39931e-105	11.2736	2111.86	187.328	up
TMSB10	0.000381238	6082.98	9976.04	1.63999	up
TMSB15B	0.00674333	2.01	14.8754	7.40071	up
TMSB4X	0.000683652	262.014	490.022	1.87021	up
TMTC3	0.00067311	416.835	661.074	1.58594	up
TNFAIP8L1	0.00874002	76.8552	143.976	1.87334	up
TNFRSF11A	0.00244675	14.994	43.6796	2.91314	up
TNS1	3.55133e-05	2.01	25.4373	12.6554	up
TNS3	0.000872215	236.52	388.798	1.64382	up
TOMM40L	1.94974e-06	123.735	273.642	2.21152	up
TOMM5	0.000319801	391.244	631.247	1.61344	up
TONSL	1.22132e-07	96.2312	370.653	3.85169	up
TOP1	0.000201245	1196.52	1866.87	1.56024	up
TOP2B	4.34732e-05	1036.72	1697.92	1.63777	up
TOP3B	0.00469424	159.066	253.469	1.59348	up
TOPBP1	1.42483e-05	317.608	703.358	2.21454	up
TOR1AIP1	3.55842e-07	547.338	1047.94	1.91461	up
TOR1AIP2	1.12996e-06	379.681	731.643	1.92699	up
TP53BP2	6.08415e-05	281.553	495.408	1.75955	up
TPGS2	0.000544246	591.508	947.924	1.60256	up
TPI1	0.0021476	1854.65	3995.82	2.15448	up
TPI1P2	0.0211053	52.5478	106.537	2.02743	up
TPM3	1.05938e-16	1474.08	3921.07	2.66001	up
TPM4	0.00020273	2833.26	5196.65	1.83416	up
TPR	6.98387e-10	1191.01	2489.44	2.0902	up
TPX2	0.000497301	668.378	2206.09	3.30067	up
TRA2B	3.55894e-06	953.114	1666.65	1.74864	up
TRAF2	0.00487279	175.546	274.6	1.56426	up
TRAF5	4.89045e-05	34.2451	95.0433	2.77538	up
TRAIP	0.000273196	45.9061	107.986	2.35233	up
TRDMT1	0.0108015	24.9942	53.7645	2.15107	up
TREX1	0.00509681	72.2361	161.729	2.23889	up
TRIM14	5.73276e-07	333.502	656.137	1.96742	up
TRIM21	0.00291833	148.305	526.417	3.54956	up
TRIM38	0.00559428	199.592	351.801	1.7626	up
TRIM59	0.043027	78.7403	143.008	1.8162	up
TRIP13	6.00666e-24	122.349	572.177	4.67658	up
TRMT10A	0.000504844	73.7338	148.802	2.01809	up
TRMT1L	4.44466e-05	328.382	577.913	1.75988	up
TRMT2A	0.0013466	207.394	339.387	1.63644	up
TRO	3.76909e-09	0.486888	34.5536	70.9682	up
TSHZ1	0.00374052	169.703	269.27	1.58671	up
TSNAX	0.000455388	265.298	441.089	1.66262	up
TTC12	0.0175042	112.524	172.784	1.53553	up
TTC30A	0.0300665	32.36	70.0623	2.16509	up
TTC38	0.0290489	69.4269	110.399	1.59015	up
TTK	0.000721628	99.4647	609.893	6.13175	up
TTLL7	0.0257008	40.8996	79.7067	1.94884	up
TTPA	0.00039361	1	12.4771	12.4771	up
TUBA1A	8.74751e-31	150.127	1713.96	11.4167	up
TUBA1B	3.9452e-53	1111.13	7702.86	6.93244	up
TUBA1C	1.67635e-12	1214.03	3613.21	2.97621	up
TUBA4A	0.0160096	923.636	2201.63	2.38365	up
TUBB	1.76284e-43	2783.15	14330.2	5.14894	up
TUBB2A	2.27375e-07	27.3662	102.26	3.73673	up
TUBB3	5.44706e-17	134.147	488.637	3.64255	up
TUBB4B	2.56017e-34	1481.71	6370.51	4.29943	up
TUBB6	1.01666e-18	1430.54	6220.98	4.3487	up
TUBG1	2.99761e-11	207.732	543.908	2.61832	up
TUBGCP5	4.01623e-10	130.739	356.177	2.72434	up
TUG1	1.92367e-05	1455.23	2417.76	1.66143	up
TWIST1	7.31325e-05	87.2174	183.393	2.10271	up
TWISTNB	0.00255319	332.852	506.496	1.52168	up
TXN2	0.000895657	458.336	774.174	1.6891	up
TXNDC16	0.0173042	79.8389	129.603	1.6233	up
TXNDC9	9.08229e-07	297.609	585.107	1.96603	up
TXNL1	0.00149239	485.826	737.267	1.51755	up
TXNL4A	0.00138188	344.937	535.245	1.55172	up
TYMS	1.19595e-07	81.5494	216.045	2.64925	up
TYRO3	0.00143969	43.696	94.093	2.15335	up
U2SURP	2.48704e-05	1059.49	1762.21	1.66326	up
UBA3	4.09383e-06	588.924	1055	1.79141	up
UBA6	0.00165074	550.271	935.247	1.69961	up
UBA7	0.000141447	57.3543	199.641	3.48084	up
UBAP2L	2.34328e-11	914.534	2060.41	2.25296	up
UBE2D3	0.000418659	1619.21	2455.75	1.51663	up
UBE2E3	2.06987e-05	154.122	306.261	1.98713	up
UBE2E4P	0.000137189	120.689	231.83	1.92089	up
UBE2L3	2.35869e-07	395.924	787.313	1.98855	up
UBE2N	5.37837e-08	485.402	975.454	2.00958	up
UBE2NL	0.00324709	18.3525	47.9968	2.61528	up
UBE2Q1	1.8329e-05	675.804	1156.86	1.71183	up
UBE2T	5.4975e-09	95.9443	514.486	5.36234	up
UBL7-AS1	0.00661397	16.7542	49.9084	2.97885	up
UBR7	1.29559e-05	231.352	439.238	1.89857	up
UCHL5	2.33711e-06	431.493	801.654	1.85786	up
UFC1	2.2631e-05	289.768	525.133	1.81226	up
UFD1L	2.58231e-05	244.049	449.247	1.84081	up
UGCG	0.0223202	113.31	194.937	1.72038	up
UHMK1	0.000224952	1463.72	2276.96	1.5556	up
UHRF1	8.9619e-12	56.7552	212.67	3.74716	up
UMPS	0.00317961	257.296	394.59	1.53361	up
UNC5C	5.30967e-06	0.486888	26.3925	54.2064	up
UNG	0.000151868	173.349	313.939	1.81102	up
UPRT	0.00263517	82.8852	149.751	1.80673	up
UQCR10	1.321e-06	238.418	481.47	2.01943	up
USF1	0.00640369	229.48	345.584	1.50595	up
USP18	0.00163103	29.264	130.043	4.44379	up
USP5	3.61048e-05	464.427	798.743	1.71985	up
UTP20	0.0393664	186.021	338.515	1.81977	up
VAMP4	0.00344069	204.36	369.549	1.80832	up
VAMP8	0.000575991	398.645	635.523	1.59421	up
VANGL1	0.0084387	367.472	598.963	1.62996	up
VANGL2	0.0328237	10.4871	26.4034	2.5177	up
VARS	0.0177974	817.617	1336.68	1.63484	up
VARS2	0.00380885	584.779	1520.2	2.59961	up
VASH1	0.000267139	20.7869	62.4184	3.00277	up
VASH2	0.000253665	0.486888	15.8403	32.5339	up
VASP	3.52605e-05	618.862	1042.19	1.68405	up
VCAN	1.55657e-26	1.03622	113.297	109.336	up
VCL	1.39218e-09	1066.85	2212.2	2.07358	up
VCP	6.13784e-10	1840.85	3798.78	2.0636	up
VEGFC	9.78681e-05	321.117	549.185	1.71023	up
VEPH1	3.2522e-14	0.549335	54.7343	99.6373	up
VIM	0.0490463	2424.63	3665.18	1.51164	up
VNN1	6.90605e-08	33.646	120.505	3.58155	up
VPS25	3.19558e-05	333.601	589.435	1.76689	up
VPS29	0.000388098	345.999	797.645	2.30534	up
VPS45	0.0044505	269.418	457.384	1.69767	up
VPS72	0.00158571	356.461	548.601	1.53902	up
VRK1	5.09093e-18	126.207	523.169	4.14534	up
VSIG1	0.00150844	23.1589	59.9933	2.59051	up
VSIG10	0.011511	55.4194	97.4428	1.75828	up
WAC-AS1	0.00407923	211.14	326.871	1.54813	up
WBP11	9.18049e-06	333.176	614.991	1.84584	up
WBP11P1	0.0123806	25.8431	54.7172	2.11728	up
WBP5	0.00104157	439.695	679.703	1.54585	up
WDHD1	1.66822e-16	144.821	507.409	3.50369	up
WDR17	0.000554973	17.9778	54.7245	3.04401	up
WDR37	0.00989555	189.341	286.118	1.51113	up
WDR61	0.00632167	214.436	324.461	1.51309	up
WDR62	6.85156e-07	44.0083	142.595	3.24018	up
WDR66	4.05646e-05	275.36	494.471	1.79573	up
WDR76	5.12175e-16	37.6163	225.645	5.99861	up
WDR77	0.0119005	360.369	595.831	1.65339	up
WDR90	4.77392e-05	77.3918	170.868	2.20784	up
WEE1	0.00421735	158.467	286.519	1.80807	up
WHSC1	3.25031e-05	929.716	1543.77	1.66047	up
WNK3	0.0483113	2.07245	10.5606	5.09573	up
WNT5A	3.10083e-08	2.19734	38.8842	17.696	up
WNT7A	0.00965868	136.894	310.666	2.2694	up
WRAP53	0.0136485	88.2536	143.043	1.62081	up
WTAP	4.89036e-09	426.911	916.906	2.14777	up
WWTR1	0.0014717	503.155	761.234	1.51292	up
XAF1	0.00110008	26.9418	495.619	18.3959	up
XDH	6.55587e-07	370.769	717.688	1.93567	up
XRCC2	3.65271e-05	22.0105	71.5359	3.25008	up
XRCC3	5.37831e-05	140.577	271.24	1.92948	up
XRCC4	0.00210739	157.006	320.59	2.04189	up
XRCC5	3.33957e-13	2177.57	5072.06	2.32924	up
XRCC6	0.000369931	1051.04	1611.47	1.53321	up
XXYLT1	0.000241674	197.693	348.472	1.76269	up
XYLT1	0.0150777	121.962	342.381	2.80727	up
YLPM1	0.000327865	362.241	590.509	1.63015	up
YOD1	0.00304091	156.731	340.415	2.17197	up
YWHAH	2.94717e-11	610.348	1400.34	2.29433	up
ZBED6	0.00552206	69.265	150.76	2.17656	up
ZBTB18	1.93253e-06	104.583	240.502	2.29962	up
ZBTB47	1.16873e-06	78.6778	196.837	2.50182	up
ZBTB9	0.0132258	110.002	173.761	1.57962	up
ZC3H11A	4.57539e-06	599.085	1074.86	1.79417	up
ZC3H4	8.46774e-05	169.89	318.276	1.87342	up
ZCCHC2	0.0408647	191.139	295.153	1.54418	up
ZDHHC6	0.000587512	206.245	348.538	1.68992	up
ZFHX4	0.0060424	54.1334	100.33	1.85339	up
ZFP14	0.0135259	7.678	24.97	3.25215	up
ZFP28	3.52671e-07	9.75045	76.3435	7.82974	up
ZFP36L2	9.87527e-05	2298.63	3612.96	1.57179	up
ZFP82	8.1585e-11	1	37.4325	37.4325	up
ZFPM2	8.76841e-13	3.04622	64.3312	21.1183	up
ZGRF1	2.03226e-13	42.5974	195.38	4.58666	up
ZIC2	3.75345e-05	12.8591	53.2924	4.14432	up
ZIK1	0.0362385	57.7914	92.6425	1.60305	up
ZNF100	0.0190564	44.1332	78.7162	1.78361	up
ZNF107	0.000409099	145.595	261.588	1.79668	up
ZNF143	0.0041535	132.387	226.615	1.71177	up
ZNF165	7.74962e-05	26.692	93.5831	3.50603	up
ZNF215	0.0442008	62.9101	97.9405	1.55683	up
ZNF236	0.0148443	163.922	246.243	1.5022	up
ZNF253	2.20105e-05	7.8029	42.7159	5.47436	up
ZNF273	0.00648446	19.9253	64.7826	3.25127	up
ZNF300	3.60735e-05	202.65	378.734	1.86891	up
ZNF341	0.010899	36.6796	72.4959	1.97647	up
ZNF347	0.0188077	15.0565	36.0016	2.3911	up
ZNF350	0.0346897	29.2513	54.7172	1.87059	up
ZNF354C	0.000959696	29.4387	72.4911	2.46244	up
ZNF367	3.79968e-17	19.4385	155.072	7.97758	up
ZNF37BP	0.00359031	154.21	248.633	1.6123	up
ZNF385B	0.00256152	2.68423	18.2387	6.79475	up
ZNF407	1.82951e-34	115.87	860.302	7.42474	up
ZNF43	6.03746e-16	0.549335	91.1848	165.991	up
ZNF44	0.0496043	35.8931	61.9256	1.72528	up
ZNF443	0.0246374	4.56933	18.7132	4.09539	up
ZNF471	1.71073e-06	0.973776	26.8792	27.603	up
ZNF486	0.000483907	1.03622	16.798	16.2108	up
ZNF512	4.71168e-05	158.305	301.906	1.90712	up
ZNF519	0.00644523	21.2114	50.3927	2.37574	up
ZNF577	0.000179176	15.9678	54.7257	3.42726	up
ZNF585A	0.0337576	48.7522	82.0807	1.68363	up
ZNF608	0.00321136	43.8707	102.703	2.34104	up
ZNF669	0.00316035	37.2416	79.1932	2.12647	up
ZNF678	0.0180715	75.0823	122.887	1.6367	up
ZNF680	0.000215723	100.514	225.57	2.24417	up
ZNF682	0.000133224	0.973776	20.1539	20.6966	up
ZNF684	0.0139672	34.7447	67.1906	1.93384	up
ZNF704	0.0402626	71.3745	150.298	2.10577	up
ZNF711	9.79288e-41	1.09867	184.798	168.202	up
ZNF737	7.55379e-05	6.89157	36.958	5.36278	up
ZNF738	0.0166632	56.5425	99.8302	1.76558	up
ZNF799	0.00386477	9.38845	31.677	3.37404	up
ZNF804A	8.51175e-08	0.486888	29.2763	60.1294	up
ZNF804B	6.14815e-05	0.486888	23.5306	48.3285	up
ZNF829	1.83743e-06	12.4347	60.9704	4.90325	up
ZNF844	0.00321639	0.549335	11.517	20.9654	up
ZNF85	3.69025e-05	65.7689	163.659	2.48839	up
ZNF850	0.0310397	4.02	15.8403	3.94039	up
ZNF90	4.23261e-11	0.486888	42.2401	86.7553	up
ZNF92	0.0137152	66.4802	113.755	1.71111	up
ZSWIM5	0.0205347	3.658	15.8403	4.33032	up
ZW10	0.00100457	177.457	296.166	1.66895	up
ZWILCH	1.91597e-10	178.767	464.178	2.59655	up
ZWINT	7.65734e-16	172.25	813.054	4.7202	up

## Sheet: ESC VS OFF DOWN
Table S4d: Down regulated genes in ESCAPED (ESC) HBEC CDC6 Tet-ON cells
GENE ID	P-VALUE	OFF	ESC	FOLD CHANGE	UP/DOWN
A4GALT	1.6098e-11	153.473	34.09	0.222123	down
AARS	2.0639e-09	2271.77	1105.18	0.486483	down
ABCA1	1.64018e-06	144.721	40.7958	0.281893	down
ABCA12	0.00337976	173.423	96.0143	0.553643	down
ABCB6	0.000433741	58.328	19.6769	0.337349	down
ABCC3	4.97872e-15	207.531	42.2401	0.203536	down
ABCF2	0.00194892	618.962	407.105	0.657722	down
ABCG1	1.59729e-55	805.905	65.2876	0.0810115	down
ABHD14B	5.91941e-05	462.816	227.462	0.491473	down
ABLIM1	9.20495e-17	1276.62	437.796	0.342932	down
ABTB2	1.84391e-07	100.888	26.4059	0.261734	down
ACAD11	0.0208331	46.5051	22.0813	0.474815	down
ACBD4	5.83028e-08	161.451	52.7971	0.327017	down
ACSL1	3.21889e-13	490.719	165.124	0.336494	down
ACTR3B	9.2972e-05	67.7789	21.608	0.318801	down
ADA	0.00988065	269.604	179.5	0.665792	down
ADAL	0.00417981	99.2276	51.3527	0.517525	down
ADAM8	0.00171702	34.4325	9.60058	0.278823	down
ADAMTS13	0.00590616	89.6518	46.5573	0.519313	down
ADAP1	1.51759e-09	308.008	112.333	0.364708	down
ADC	0.0302408	34.6198	15.3561	0.443563	down
ADCK2	1.36819e-08	239.092	86.8944	0.363434	down
ADCK3	0.00169882	154.135	83.9984	0.544967	down
ADCY10P1	0.000559935	61.2367	21.1249	0.344972	down
ADM2	7.9408e-19	270.08	50.4122	0.186657	down
ADSSL1	0.00748064	50.8247	22.074	0.434317	down
ADTRP	2.37162e-06	577.214	263.573	0.456629	down
AGAP3	2.48515e-06	615.403	322.139	0.52346	down
AGK	0.00411234	263.2	166.547	0.63278	down
AGR2	7.71935e-05	75.9068	11.994	0.15801	down
AHCYL2	3.44235e-07	291.64	125.777	0.431276	down
AHR	1.90033e-05	532.231	291.4	0.547507	down
AIFM3	0.0110084	20.9118	5.27605	0.2523	down
AIM1L	0.00989966	121.7	71.5359	0.587807	down
AJUBA	6.15587e-06	2387.57	1397.96	0.585515	down
AKIP1	0.0113166	231.065	151.189	0.654314	down
AKNA	0.00495242	40.8371	14.8839	0.364471	down
AKR1B1	7.97797e-06	350.892	175.669	0.500634	down
AKR1C1	1.28955e-07	230.265	34.5487	0.150039	down
AKR1C2	2.57605e-13	154.984	29.2678	0.188844	down
AKTIP	1.64466e-05	159.378	67.6896	0.42471	down
ALDH3A1	0.0414124	28.6269	3.83536	0.133977	down
ALDH3B1	2.83344e-05	121.749	38.8695	0.319259	down
ALDH4A1	0.000334533	143.947	70.0867	0.486891	down
ALDH6A1	0.00757376	110.014	61.44	0.558473	down
ALG2	0.00141291	547.924	353.288	0.644775	down
ALKBH3	4.36853e-05	289.643	149.275	0.515376	down
ALKBH4	0.000340831	106.593	47.0465	0.441364	down
ALPK1	0.00225764	257.02	155.982	0.606886	down
ALS2CL	0.0096816	3252.88	2019.74	0.62091	down
AMER1	0.00831058	118.429	67.6896	0.571562	down
AMIGO2	0.000571892	1778.2	1105.13	0.621489	down
AMOTL2	0.0104993	1215.75	777.359	0.639408	down
AMT	0.0310194	70.6251	40.7994	0.57769	down
ANAPC16	2.41816e-06	1125.54	622.495	0.553065	down
ANGEL1	0.00331041	316.322	201.157	0.635925	down
ANGPT4	0.00228617	28.7645	7.19982	0.250303	down
ANK1	0.0151935	11.4609	1.43826	0.125493	down
ANKMY1	6.81884e-06	119.14	43.1953	0.362558	down
ANKRA2	0.000669569	494.427	286.993	0.580456	down
ANKRD11	9.86718e-06	1717.77	1006.19	0.585752	down
ANKRD65	0.0188756	56.0683	28.3113	0.504944	down
ANKS3	0.0111599	130.564	77.772	0.595661	down
ANO9	0.0109693	122.686	72.4911	0.590866	down
AOC3	0.00715036	12.7342	1.4407	0.113136	down
AP1S3	0.00192014	299.43	184.343	0.615647	down
AP4E1	0.0030628	359.32	229.953	0.639967	down
APBA3	0.000771989	152.187	78.7211	0.517265	down
APC2	0.0344036	28.8767	9.12482	0.315993	down
APH1B	0.00187968	204.897	116.612	0.569126	down
APLP1	0.041224	26.3173	8.63808	0.328228	down
APOBEC3D	0.0266891	10.1124	1.43948	0.142347	down
APOPT1	0.00115097	416.887	258.235	0.619437	down
AREG	0.00447402	267.058	129.188	0.483746	down
ARF5	0.000290671	1142.79	728.593	0.637556	down
ARFGAP3	0.000131826	707.614	425.82	0.601769	down
ARG2	9.19195e-05	364.613	201.167	0.551727	down
ARHGAP26	1.32986e-09	261.702	90.7334	0.346705	down
ARHGAP27	0.00262824	135.058	73.4316	0.543703	down
ARHGAP40	0.00600448	349.044	231.351	0.662812	down
ARHGAP44	0.000264678	33.3962	6.72041	0.201232	down
ARHGEF16	0.00105365	266.859	156	0.58458	down
ARHGEF35	0.00524804	39.7385	14.4009	0.362391	down
ARHGEF37	7.01511e-10	164.484	45.1264	0.274351	down
ARHGEF4	2.79591e-09	284.225	103.213	0.363139	down
ARHGEF5	0.00941249	102.211	57.1192	0.558834	down
ARIH1	0.000213802	891.364	552.581	0.619928	down
ARL4D	6.19168e-07	486.936	200.588	0.411938	down
ARMC10	1.31258e-07	205.459	76.7961	0.373778	down
ARMCX2	1.17461e-25	363.589	56.1689	0.154484	down
ARRDC1	0.00101832	856.032	560.699	0.654999	down
ARRDC2	0.00892986	111.912	63.3541	0.566106	down
ARRDC4	0.000111371	1108.86	586.42	0.528851	down
ARSI	0.0234574	132.161	75.3676	0.570269	down
ARVCF	2.00667e-05	306.871	155.545	0.506874	down
ASAP3	2.47122e-06	166.307	65.767	0.395456	down
ASB1	0.00104036	1486.46	739.532	0.497511	down
ASCL2	0.019645	10.974	1.43948	0.131171	down
ASIC3	0.0285515	12.2473	2.40075	0.196023	down
ASNS	1.28718e-58	1860.77	205.006	0.110173	down
ASPHD1	0.00487624	25.7807	6.72284	0.260771	down
ASS1	0.0292509	104.42	37.9168	0.363117	down
ATAD3C	0.00262323	21.024	3.83658	0.182485	down
ATAT1	0.0287669	58.8774	31.6795	0.538058	down
ATF3	0.028536	230.466	105.054	0.455832	down
ATF4	1.09511e-06	4203.78	2387.99	0.568059	down
ATG4D	0.000443646	178.991	93.5953	0.522904	down
ATP6V0E2	0.0012734	91.9741	42.2511	0.45938	down
ATP6V1F	4.23432e-06	475.776	244.803	0.514534	down
ATP9A	1.27445e-07	892.223	449.34	0.503618	down
ATXN1	0.0401469	212.662	138.231	0.650005	down
ATXN7L1	0.00239721	72.76	32.642	0.448625	down
AUTS2	0.00288335	194.685	109.481	0.562348	down
AVPI1	6.9657e-05	280.005	146.368	0.522734	down
AZI2	1.15402e-08	1192.49	578.848	0.48541	down
B3GNT4	0.0420043	32.2351	14.8815	0.461655	down
B3GNT9	0.0144744	74.7573	30.7219	0.410954	down
B3GNTL1	0.0169974	27.4287	9.59936	0.349975	down
B9D1	0.00733885	105.57	58.0622	0.549988	down
BAIAP2L1	6.23961e-05	1063.94	639.878	0.601424	down
BBC3	9.55413e-08	162.125	54.2329	0.334513	down
BCAM	1.90781e-21	1705.82	514.07	0.301363	down
BCAN	0.00194456	18.29	2.39954	0.131194	down
BCAS4	0.00227499	292.502	180.47	0.616988	down
BCAT1	2.14672e-09	42.4851	1.91768	0.0451376	down
BCL2L11	0.000315117	140.839	58.0561	0.412217	down
BCL3	0.00010481	144.772	65.2778	0.450902	down
BCL9L	3.82732e-05	2543.64	1547.92	0.608547	down
BEGAIN	0.0107772	21.8231	5.76644	0.264235	down
BET1	0.00149235	468.273	296.643	0.633483	down
BET1L	0.00294626	437.011	285.141	0.65248	down
BEX2	5.55502e-06	85.9441	25.4446	0.29606	down
BHLHE41	0.030471	108.691	61.9024	0.569525	down
BID	0.00229284	194.011	112.324	0.578959	down
BIK	0.0271726	25.6558	9.60058	0.374207	down
BLNK	0.000151811	45.8807	10.557	0.230096	down
BLOC1S2	3.58989e-05	957.267	567.333	0.592659	down
BLVRB	0.00428989	365.462	238.564	0.652774	down
BMP6	7.52446e-10	90.5134	15.3707	0.169817	down
BOD1	6.20489e-09	1540.05	747.845	0.485597	down
BOD1L2	0.0267247	15.6058	3.84023	0.246077	down
BRAF	0.000378085	83.5594	33.5947	0.402046	down
BRI3	0.000283981	432.416	255.851	0.591678	down
BSCL2	0.0103155	52.7225	23.9941	0.455103	down
BTBD19	0.0357287	42.2851	16.332	0.386234	down
BZW2	0.00107858	835.445	547.279	0.655075	down
C10orf95	0.0484329	25.2313	10.5594	0.418504	down
C11orf63	0.0493702	109.028	71.9995	0.660377	down
C12orf5	0.0014635	570.721	369.66	0.647707	down
C12orf76	0.001192	64.6078	25.4336	0.393661	down
C14orf79	0.000320572	136.219	64.7899	0.475629	down
C15orf40	0.0313747	127.193	82.5467	0.648988	down
C15orf61	0.0487076	75.0823	46.0877	0.613829	down
C17orf103	0.0217883	72.2107	40.32	0.558366	down
C17orf51	0.000204622	232.551	122.418	0.526412	down
C19orf26	0.0205958	63.3218	33.6045	0.530693	down
C19orf48	0.00123292	660.536	428.176	0.648226	down
C19orf54	0.00189442	100.114	46.0791	0.460268	down
C19orf68	0.0238872	115.757	71.5383	0.618002	down
C19orf71	0.0420899	16.7542	5.28093	0.3152	down
C19orf82	8.03303e-07	157.293	57.5974	0.366178	down
C1orf109	0.00242311	254.549	154.089	0.60534	down
C1orf123	0.0135671	222.163	146.377	0.658868	down
C1orf210	0.0345034	69.6143	39.843	0.57234	down
C1orf213	0.00525119	43.696	16.7955	0.384372	down
C20orf96	0.0300485	96.7805	59.5212	0.615012	down
C21orf119	0.0494882	62.3978	36.9543	0.592237	down
C21orf91	8.88296e-07	575.414	291.34	0.506314	down
C22orf23	0.00167733	445.086	144.512	0.324684	down
C2orf74	0.0436184	157.768	101.266	0.641865	down
C4orf32	0.00135295	332.54	203.562	0.612142	down
C5AR1	0.000799669	17.2411	1.44191	0.0836324	down
C5orf28	0.0134305	180.202	116.155	0.64458	down
C5orf38	9.46504e-12	246.059	70.5441	0.286696	down
C5orf45	0.00535439	154.859	91.197	0.588904	down
C6orf132	0.00013795	347.846	181.026	0.520421	down
C6orf48	9.06344e-16	2596.43	838.792	0.323055	down
C7orf31	0.0439445	60.5254	34.5609	0.571014	down
C7orf49	0.000290751	341.528	196.819	0.57629	down
C7orf50	0.00088084	708.115	454.076	0.641246	down
C7orf57	0.00219575	16.5796	1.92133	0.115886	down
C7orf73	0.000940765	416.136	257.757	0.619404	down
C8orf33	0.000446556	520.671	317.762	0.610294	down
C9orf3	0.000748385	93.7967	41.7717	0.445342	down
C9orf37	0.0012949	111.85	54.7099	0.489138	down
C9orf91	3.29661e-08	195.347	67.6823	0.346473	down
CA11	8.85098e-08	143.448	44.1529	0.307798	down
CA2	0.00209449	82.049	37.4362	0.456266	down
CA5B	0.0168116	91.3623	52.3177	0.57264	down
CACNG8	0.0340055	59.4267	28.82	0.484967	down
CADM4	1.23545e-10	152.612	36.9641	0.24221	down
CAMKK1	0.0352581	60.2756	33.6045	0.557514	down
CAMP	0.0021695	19.3887	2.87652	0.148361	down
CAMSAP1	0.000130831	584.467	345.157	0.590551	down
CAMSAP3	0.0276941	129.802	84.0227	0.647314	down
CANX	8.30169e-10	15179.2	7562.21	0.498197	down
CAPN12	0.0469617	17.3036	5.76278	0.33304	down
CAPZA2	9.10686e-05	826.581	495.365	0.599294	down
CARD14	0.0406431	30.2251	13.4445	0.444811	down
CARKD	0.00447635	358.82	234.23	0.652778	down
CARS	3.27177e-06	1022.12	561.645	0.549492	down
CASK	1.07742e-06	546.151	275.057	0.503628	down
CASKIN1	0.00102361	41.686	12.4808	0.299399	down
CASZ1	3.35441e-06	125.345	42.2401	0.336991	down
CBLB	5.68909e-05	136.657	58.5538	0.428474	down
CBLL1	0.000478988	294.786	169.919	0.576416	down
CBS	1.88756e-40	689.25	84.9864	0.123303	down
CBX4	1.52949e-08	634.693	284.1	0.447619	down
CBX6	1.7e-05	156.157	65.7755	0.421213	down
CBX7	0.000423504	78.8027	31.2001	0.395926	down
CCAT1	2.42877e-07	463.691	211.736	0.456631	down
CCDC11	0.000661322	100.114	38.8744	0.388303	down
CCDC113	0.000150364	146.457	68.1617	0.465405	down
CCDC17	0.00593414	25.1065	6.72041	0.267676	down
CCDC64B	4.24974e-05	35.5936	5.75791	0.161768	down
CCDC8	1.05801e-07	56.643	0.960058	0.0169493	down
CCDC88C	6.9635e-17	207.669	36.481	0.175669	down
CCNA1	5.81781e-05	65.644	19.6818	0.299826	down
CCNB1IP1	8.02436e-14	1364.92	530.353	0.388561	down
CCNI	2.2165e-06	3345.02	1834.55	0.548443	down
CCNJ	0.0298024	134.347	86.8895	0.646754	down
CCNJL	0.000544692	743.196	470.427	0.632978	down
CCPG1	7.80017e-05	196.508	95.5325	0.486151	down
CD24	0.000129625	1076.15	667.313	0.620096	down
CD55	3.36157e-06	374.862	185.285	0.494275	down
CD72	0.0127425	13.1714	1.9189	0.145687	down
CDC42EP1	0.000160553	880.691	411.94	0.467747	down
CDC42SE2	5.42696e-10	1340.07	615.333	0.459179	down
CDH13	0.000179177	1543.77	980.595	0.635195	down
CDHR1	0.0496215	407.884	264.1	0.647489	down
CDIP1	0.0171779	580.482	384.476	0.662339	down
CDK2AP2	1.65552e-05	406.099	214.09	0.527188	down
CDKL1	0.0344124	26.9291	11.0413	0.410013	down
CDKN1A	7.0934e-13	7533.66	3306.31	0.438871	down
CDKN2B	2.26091e-12	579.41	211.704	0.365379	down
CEBPA	0.00889838	57.8412	26.8755	0.464644	down
CEBPB	3.4871e-10	3780.5	1812.65	0.479473	down
CEBPD	3.77012e-12	2582.99	680.83	0.263582	down
CEBPG	2.70317e-16	1550.9	552.54	0.35627	down
CECR1	0.000141124	20.0005	0.480638	0.0240313	down
CEL	0.0212696	60.5625	20.1466	0.332658	down
CELSR1	6.79846e-08	1635.88	844.824	0.516433	down
CELSR2	2.28537e-12	812.547	315.394	0.388155	down
CELSR3	3.45297e-05	346.46	183.815	0.530553	down
CENPBD1	0.0437253	107.33	69.6048	0.648512	down
CEP120	0.00110579	712.31	461.229	0.647512	down
CEP170B	0.022325	1204.94	800.422	0.664285	down
CERS3	0.000148237	196.245	98.864	0.503778	down
CES2	2.6894e-06	1189.24	661.446	0.55619	down
CES3	0.00476069	31.2613	9.60058	0.307107	down
CGB7	0.00163423	58.6773	22.0765	0.376235	down
CHAC1	4.76333e-38	533.355	60.9533	0.114283	down
CHCHD10	0.000560553	655.143	407.136	0.621447	down
CHCHD3	0.000265098	288.57	159.856	0.553961	down
CHGB	2.411e-05	27.0042	2.40075	0.0889028	down
CIART	0.00177407	31.8858	8.1611	0.255948	down
CIDECP	0.0049901	47.0047	17.7678	0.378	down
CIRBP	0.00116369	1539.97	986.252	0.640434	down
CIZ1	2.18523e-05	1016.5	592.894	0.583272	down
CKB	0.0121624	86.3558	47.5198	0.550279	down
CKMT1B	0.0111068	20.7869	5.27971	0.253992	down
CLASP1	1.12573e-07	1635.02	858.822	0.525268	down
CLDN1	3.60992e-09	330.242	127.685	0.386642	down
CLDN15	3.47513e-09	93.5967	16.8016	0.179511	down
CLDN7	1.14545e-21	187.556	20.1637	0.107507	down
CLGN	2.78619e-05	65.1318	8.6393	0.132643	down
CLHC1	0.0497183	92.2112	59.0576	0.64046	down
CLIC3	0.0231089	37.3665	16.3173	0.436684	down
CLIP4	2.73202e-07	761.997	385.056	0.505325	down
CLK3	0.00014967	329.993	182.904	0.554266	down
CLMN	0.000107089	216.62	109.43	0.505167	down
CMC4	0.0133371	107.38	62.8649	0.585444	down
CMTM4	0.000880101	547.899	303.468	0.553877	down
CNIH1	0.000125306	1135.96	701.268	0.617334	down
CNNM3	0.00930034	203.848	130.581	0.640581	down
CNNM4	0.000722049	241.128	136.322	0.565352	down
CNOT4	0.0135954	199.491	129.608	0.649691	down
CNTNAP2	0.0179685	17.2411	4.32209	0.250685	down
COG5	2.6157e-12	678.351	254.909	0.375778	down
COL18A1	7.60234e-06	292.814	141.091	0.481844	down
COL7A1	7.44276e-06	9113.6	5331.42	0.584996	down
COPG2	0.000508835	247.57	138.703	0.56026	down
COX19	4.09329e-05	420.745	192.462	0.457431	down
COX6B2	0.00424299	16.4547	2.39832	0.145753	down
COX7A2L	4.08864e-06	1123.06	629.275	0.56032	down
CPSF4	0.000155039	307.895	169.896	0.551799	down
CRAT	0.000103829	219.242	110.874	0.505714	down
CRB3	0.0172756	108.192	64.3336	0.594627	down
CREB3L2	3.23866e-07	965.571	500.733	0.518588	down
CREBRF	0.00349168	317.969	183.347	0.576618	down
CRIP2	2.02628e-13	498.148	165.552	0.332335	down
CRIPAK	0.046991	78.7276	48.9703	0.622022	down
CROCC	0.0122859	228.967	151.219	0.660442	down
CRTC1	4.17086e-05	165.87	71.0528	0.428365	down
CRTC3	0.00359497	306.996	195.415	0.636539	down
CRY2	0.0117038	198.218	127.211	0.641771	down
CRYGS	0.00690047	15.4185	2.40197	0.155786	down
CSNK1G1	0.00218672	634.404	422.932	0.66666	down
CSNK2A1	0.000578501	1319.79	862.653	0.653631	down
CSNK2A2	1.97763e-08	595.376	237.63	0.399125	down
CSRNP2	0.000347827	579.997	355.232	0.612473	down
CSTA	0.000825151	1213.49	773.646	0.637537	down
CTAGE5	3.03865e-05	234.111	113.743	0.485851	down
CTAGE7P	0.0438563	16.0302	4.79907	0.299376	down
CTBS	0.000155979	313.6	174.246	0.555632	down
CTC-338M12.4	0.00203175	79.1023	36.004	0.455158	down
CTDSP2	4.90254e-05	1206.97	727.756	0.602959	down
CTF1	9.40726e-07	129.977	40.8067	0.313954	down
CTH	4.44494e-13	127.805	20.6406	0.161501	down
CTSD	7.30561e-08	2748.42	1200.69	0.436867	down
CTSH	0.0163796	379.969	194.312	0.51139	down
CTU1	0.036158	107.867	69.1193	0.640784	down
CTU2	0.00555705	204.498	125.772	0.61503	down
CUL9	0.000957318	455.438	285.123	0.626041	down
CUX1	7.256e-06	806.38	448.443	0.556119	down
CUX2	7.80211e-10	325.585	73.4511	0.225598	down
CYB561	2.97575e-06	313.963	148.341	0.472478	down
CYB561A3	5.95513e-07	449.758	215.523	0.479197	down
CYB561D1	0.00183975	152.125	83.0395	0.545865	down
CYC1	0.000537921	957.98	617.368	0.644448	down
CYFIP2	6.45922e-16	367.77	81.6013	0.221881	down
CYHR1	0.000665924	280.891	163.201	0.581014	down
CYP1B1	3.66469e-06	147.256	56.1579	0.381363	down
CYP2S1	0.000236721	71.1872	25.4348	0.357295	down
CYP2U1	6.85802e-05	188.83	90.2345	0.477862	down
CYSTM1	4.05059e-08	445.176	196.817	0.44211	down
DBP	0.00289346	145.833	46.0596	0.315838	down
DCAKD	0.0237589	166.619	110.421	0.662716	down
DCUN1D2	0.00160531	173.399	96.4986	0.556513	down
DCXR	0.0113822	238.056	156.985	0.659444	down
DDIT3	3.37851e-10	244.262	74.3929	0.304562	down
DDIT4	3.69186e-18	9675.96	2650.6	0.273937	down
DDRGK1	3.11815e-05	814.946	471.421	0.57847	down
DEF6	0.000643766	401.605	242.893	0.604807	down
DENND1C	0.0078963	65.0947	31.1976	0.479265	down
DENND2C	0.012782	136.282	83.0395	0.609322	down
DENND6B	0.00772325	40.6498	15.833	0.389498	down
DFNB31	1.12873e-05	94.7578	31.6831	0.334359	down
DGAT2	1.62545e-05	93.2601	31.2001	0.334549	down
DGKD	4.08833e-09	354.587	139.699	0.393976	down
DGKE	0.00380497	154.372	88.8133	0.57532	down
DGKQ	0.0107947	247.682	163.721	0.661013	down
DHDH	0.0426386	13.2211	3.35837	0.254016	down
DHRS3	0.00266718	153.848	55.1613	0.358544	down
DHRS4-AS1	0.0053278	271.689	159.321	0.586408	down
DICER1-AS1	0.00824059	53.6963	24.0039	0.447031	down
DIXDC1	0.000582167	134.509	66.2355	0.492424	down
DLG2	0.00793897	269.268	176.197	0.654355	down
DLK2	9.93604e-05	254.724	132.488	0.520125	down
DLL1	1.71476e-05	207.219	95.4959	0.460845	down
DMD	0.0013197	265.049	156.005	0.58859	down
DMGDH	2.63044e-06	39.0516	0.47942	0.0122766	down
DMPK	0.045845	159.34	93.6282	0.587599	down
DMRTA2	0.000930684	221.239	125.272	0.566229	down
DMTN	0.0110012	116.631	65.2705	0.559634	down
DMWD	0.00479187	273.6	174.268	0.636945	down
DNAJB2	2.52804e-09	741.773	330.726	0.445859	down
DNAJB9	1.86811e-14	345.099	96.0302	0.278268	down
DNAJC3	0.00130311	655.204	426.312	0.650655	down
DNAJC4	0.00510895	197.756	121.436	0.61407	down
DNASE2	0.0110533	404.875	265.386	0.655476	down
DND1	0.00396394	100.576	51.8517	0.515547	down
DOC2A	0.000498354	37.1791	9.12238	0.245363	down
DOCK6	0.000181721	770.962	471.436	0.611491	down
DOCK9-AS2	0.0255803	23.1091	7.67803	0.332251	down
DOK4	0.00807935	101.3	55.6785	0.549639	down
DOK7	0.00964376	131.675	77.2877	0.586956	down
DOPEY1	0.0053347	303.026	196.822	0.649521	down
DOPEY2	0.00365766	158.043	90.7395	0.574146	down
DPH5	1.21742e-05	476.4	253.419	0.531945	down
DPP7	1.53743e-05	329.606	167.505	0.508198	down
DPYD	0.000684037	1047.43	680.69	0.649864	down
DSC3	4.71418e-12	2886.66	1267.58	0.439114	down
DSG3	2.15285e-13	2532.21	895.561	0.353668	down
DTX4	0.00247493	366.859	235.191	0.641094	down
DUOX1	0.00563364	44.3703	17.2859	0.389583	down
DUS4L	0.00085515	169.229	80.1496	0.473615	down
DUSP1	3.51228e-11	2994.35	1156.02	0.386067	down
DUSP10	0.017779	96.4058	56.641	0.587527	down
DUSP8	1.24473e-05	49.5514	10.0861	0.203548	down
DXO	0.0101416	189.429	120.022	0.633599	down
E2F5	0.0033559	109.116	56.6288	0.518979	down
ECE1	1.33488e-06	1322.42	728.235	0.550685	down
ECH1	0.000337821	666.227	414.228	0.621752	down
ECHDC3	0.0141392	68.6903	33.5837	0.488916	down
ECI1	0.000743231	411.766	253.45	0.615521	down
ECM2	0.000109814	20.5996	1.43948	0.069879	down
EDEM2	0.000924942	453.965	282.241	0.621724	down
EEF2	1.19277e-06	38400.8	22255	0.579544	down
EID2B	0.000540585	48.4527	14.8839	0.307185	down
EIF1	2.45536e-18	4855.31	1740.64	0.358502	down
EIF1B	1.01888e-07	523.667	243.403	0.464805	down
EIF3F	0.000401315	652.519	407.551	0.624581	down
EIF3J-AS1	0.0120693	98.9154	56.1603	0.567761	down
EIF4E3	0.00173298	274.399	165.635	0.603628	down
EIF4EBP1	6.28296e-17	1324.14	451.697	0.341124	down
EIF4EBP3	0.000157516	13.4085	1	0.0745798	down
ELFN2	0.0310815	117.418	69.6109	0.592846	down
EMC7	0.000540631	543.305	336.505	0.619366	down
ENGASE	0.00020301	236.458	126.241	0.533883	down
ENO3	0.0150551	37.9031	15.8355	0.417788	down
ENTPD2	7.63511e-10	202.587	61.9329	0.305709	down
ENTPD3	0.0482782	65.4694	38.4011	0.58655	down
EPAS1	1.0323e-05	2405.13	1427.16	0.593379	down
EPB41	0.00145953	181.464	100.832	0.555657	down
EPB41L4A-AS1	6.17953e-32	1026.07	200.174	0.195088	down
EPB41L4B	0.000434125	259.767	145.462	0.559969	down
EPHB3	0.000505654	79.0525	31.6685	0.400601	down
EPHX1	7.64309e-06	237.806	109.907	0.462168	down
EPPK1	0.000228776	43.6833	5.76157	0.131894	down
EPS8	1.22652e-05	214.461	88.3278	0.411859	down
EPS8L2	4.61178e-06	3179.62	1867.3	0.587271	down
ERCC8	0.00488424	206.008	126.251	0.612842	down
EREG	5.95889e-05	4811.29	2356.73	0.489833	down
ERICH2	0.0177321	77.5918	42.722	0.550599	down
ERN1	3.63469e-08	127.343	34.5755	0.271514	down
ERRFI1	2.16502e-13	2388.07	982.181	0.411287	down
ESRP1	0.0201638	2049.01	1348.98	0.658359	down
ESRRA	0.000907731	524.028	330.762	0.631192	down
ESYT2	3.33492e-07	1135.01	597.593	0.526509	down
ETHE1	1.52844e-05	303.862	152.652	0.502371	down
ETS2	1.28527e-23	1884.7	535.568	0.284167	down
EVA1C	0.00696544	157.019	93.6136	0.596192	down
EVC2	7.45724e-05	158.118	72.0177	0.455469	down
EVPL	2.9867e-06	369.27	179.538	0.486197	down
EXOSC5	0.0275668	133.236	85.9343	0.64498	down
EZH1	0.000985375	341.429	206.894	0.605966	down
F8	0.00625088	63.8712	29.7581	0.465909	down
FADS3	0.000226009	2605.15	1690.01	0.648721	down
FAHD2A	0.0262614	83.1223	48.9605	0.589018	down
FAM102A	0.0295547	117.081	74.3966	0.635431	down
FAM107B	8.5417e-06	253.513	118.556	0.467651	down
FAM118A	0.00447394	165.421	96.9756	0.586235	down
FAM120AOS	0.00690207	339.756	225.087	0.662494	down
FAM131B	0.00598629	27.9029	6.72162	0.240893	down
FAM132B	0.00615704	48.0907	19.6781	0.409188	down
FAM134B	0.00330395	66.8549	29.7691	0.445279	down
FAM135A	0.00108463	429.633	267.855	0.623451	down
FAM160A1	0.0219678	68.1409	34.1009	0.500447	down
FAM167A	0.00497615	40.7122	14.8803	0.365499	down
FAM169A	0.000790601	879.751	573.158	0.6515	down
FAM185A	0.0274473	30.4125	12.4844	0.410503	down
FAM193B	0.000286536	956.481	605.762	0.633324	down
FAM198B	0.000977582	284.885	119.958	0.421077	down
FAM206A	0.0081409	297.058	196.774	0.662409	down
FAM212B	5.10584e-07	157.493	56.1713	0.356659	down
FAM213A	0.0246768	192.488	120.448	0.625742	down
FAM220A	7.74032e-06	347.009	174.241	0.502124	down
FAM24B	0.0405596	40.1756	19.6867	0.490016	down
FAM3C	0.00421153	164.522	95.5093	0.580525	down
FAM53B	0.00402999	391.118	256.34	0.655405	down
FAM63B	7.58787e-06	274.274	130.59	0.476129	down
FAM73B	0.0131086	212.525	139.193	0.654946	down
FAM83F	1.20707e-06	155.696	49.9169	0.320605	down
FAM84A	0.0228861	86.7178	50.8818	0.586752	down
FAM84B	1.02627e-05	839.613	474.295	0.564898	down
FAM86DP	0.0227014	82.7105	47.5198	0.574532	down
FAM86JP	0.0369635	32.9094	14.8779	0.452086	down
FAM98C	0.000649006	119.353	56.6446	0.474597	down
FASTK	0.00637656	316.172	208.819	0.660461	down
FAXDC2	0.0170441	84.2707	34.0619	0.404197	down
FBRSL1	0.0451716	173.598	101.789	0.586352	down
FBXO2	6.619e-05	1439.25	882.775	0.613358	down
FBXO25	1.42486e-07	188.692	68.6447	0.363792	down
FBXO27	0.00037259	123.311	57.1362	0.463352	down
FBXO32	0.00283561	72.8098	22.5534	0.309758	down
FBXO42	0.0115457	228.855	150.245	0.656506	down
FBXW4	0.00483435	247.894	155.523	0.627377	down
FCHO1	2.89333e-06	117.081	39.8552	0.340408	down
FDXR	3.16613e-07	256.471	106.543	0.41542	down
FER1L4	0.00420512	95.1325	48.9715	0.514771	down
FGF2	5.51444e-06	111.413	38.406	0.344719	down
FHL1	5.98218e-05	2474.81	1541.46	0.62286	down
FHL3	0.00251542	171.925	98.4139	0.572422	down
FKBP11	0.000379876	177.369	91.2226	0.51431	down
FKBP9P1	1.65843e-08	154.671	47.0355	0.3041	down
FLJ44511	0.0380995	15.6058	4.32453	0.27711	down
FLJ46906	3.27065e-06	97.5172	30.2497	0.310199	down
FLNC	0.000213225	15.6682	0.480638	0.030676	down
FLYWCH1	4.13378e-07	635.965	318.26	0.500436	down
FMNL1	0.00195737	42.4851	13.9251	0.327764	down
FOPNL	0.00110506	540.595	345.098	0.638366	down
FOSL2	9.75114e-09	1026.06	492.002	0.479507	down
FOXA2	0.000186985	424.852	174.722	0.411253	down
FOXC1	7.27097e-06	238.693	109.448	0.458529	down
FOXP4	0.00356418	222.388	135.862	0.610924	down
FSD1	0.00389144	61.0123	26.4071	0.432816	down
FSIP1	0.020417	36.58	15.3609	0.419926	down
FTH1	1.95905e-08	2773.93	1427.97	0.514783	down
FTH1P3	1.39145e-05	265.285	127.173	0.479383	down
FTL	3.65645e-15	2675.96	990.693	0.37022	down
FUCA2	4.93729e-06	260.541	120.96	0.464265	down
FUT1	0.00341276	91.8365	46.0742	0.501699	down
FUT3	0.0480511	34.0705	16.3259	0.479179	down
FXYD3	0.00357146	866.891	471.239	0.543596	down
FYN	1.07674e-05	659.124	364.374	0.552816	down
GAA	6.81995e-08	1862.91	970.064	0.520724	down
GAB2	0.00209583	53.1469	20.1661	0.37944	down
GABPB1-AS1	0.00130629	102.498	49.4497	0.482444	down
GABRE	1.87437e-05	110.251	40.8067	0.370124	down
GADD45A	2.27949e-10	2651.78	1248.11	0.470669	down
GAL3ST4	0.00226718	23.5833	4.80151	0.203597	down
GALC	4.73743e-08	82.2988	15.8343	0.1924	down
GALNS	0.0367779	138.192	91.1994	0.659945	down
GAPDHS	1.85527e-05	82.9476	26.4083	0.318373	down
GAREM	6.04027e-06	202.663	88.3119	0.435758	down
GARS	0.000566112	3125.87	1717.49	0.549442	down
GATA6	0.0164423	144.259	90.7431	0.629027	down
GCAT	0.000238336	106.231	45.5985	0.429237	down
GCC1	3.00629e-20	436.5	97.9125	0.224313	down
GCLC	7.90722e-21	1533.41	465.624	0.303653	down
GCNT4	0.0446294	91.1125	57.5937	0.632117	down
GDF15	8.2265e-21	966.305	110.871	0.114737	down
GDPD1	0.000189268	98.7037	27.8502	0.28216	down
GFPT1	7.59608e-08	979.291	490.191	0.500556	down
GHDC	0.00168882	23.5336	4.31965	0.183553	down
GID4	0.00502664	268.406	171.383	0.638522	down
GJB4	0.00481422	62.2105	22.5705	0.362809	down
GLIS2	0.00257416	261.84	160.344	0.612376	down
GLS2	8.70403e-09	165.321	36.9531	0.223524	down
GLTSCR2	7.60167e-06	1162.1	662.808	0.570352	down
GM2A	7.02141e-06	3886.02	2237.73	0.57584	down
GOLT1B	0.00240655	582.818	386.894	0.663833	down
GPC1	1.97685e-09	1728.9	830.407	0.480309	down
GPC2	0.00105689	32.9718	8.15866	0.247444	down
GPCPD1	9.18745e-14	888.928	327.781	0.368738	down
GPR108	0.000731727	604.392	381.6	0.631379	down
GPR56	8.57966e-18	1199.68	391.683	0.326489	down
GPSM1	0.0303535	295.435	186.782	0.632227	down
GPT2	4.0853e-11	888.106	368.673	0.415123	down
GRAMD2	6.40451e-09	312.352	120.482	0.385724	down
GRAMD4	0.00237859	153.148	85.45	0.557956	down
GRHL1	0.00068163	55.8936	19.2048	0.343596	down
GRHL2	0.0107831	465.975	309.542	0.664289	down
GRHL3	3.10744e-06	93.2347	28.315	0.303696	down
GRINA	5.625e-10	2213.77	1052.67	0.47551	down
GRPEL2	0.000225277	509.771	303.858	0.596067	down
GS1-259H13.2	0.00121735	24.9816	4.79785	0.192056	down
GSAP	0.000398258	190.552	97.9393	0.513977	down
GSDMB	0.00583627	56.68	24.9664	0.440479	down
GSE1	3.03088e-15	609.561	194.867	0.319685	down
GSTK1	8.96012e-07	542.943	271.188	0.499477	down
GSTM3	0.00157984	225.996	132.01	0.584124	down
GSTZ1	0.0036129	139.877	78.2319	0.559289	down
GTF2IRD1	0.000805384	348.794	210.236	0.602749	down
GUCA1B	0.00849432	20.7118	2.88017	0.13906	down
H19	4.80333e-06	26.1427	1.43948	0.0550624	down
H1F0	1.98576e-44	3854.03	525.069	0.136239	down
HAGHL	8.86252e-05	143.348	64.3227	0.448717	down
HAP1	0.00922383	21.8729	5.76278	0.263467	down
HBEGF	9.86009e-28	1072.89	241.492	0.225085	down
HCG4B	0.000763529	46.3178	14.4009	0.310914	down
HDAC11	0.00995611	135.733	81.1011	0.597507	down
HDAC5	4.52733e-06	280.054	131.518	0.469617	down
HDDC3	0.00176922	234.062	137.74	0.588476	down
HEATR6	0.00483253	323.201	210.266	0.650574	down
HEIH	6.62892e-07	542.943	268.753	0.494993	down
HEPHL1	1.78237e-11	167.543	39.8454	0.237822	down
HERPUD1	0.00313117	553.755	362.498	0.654618	down
HES2	5.14644e-06	291.103	134.881	0.463347	down
HES6	0.00289835	61.8114	25.9301	0.419503	down
HES7	3.45597e-05	81.7992	26.8877	0.328704	down
HEXDC	0.00471504	128.429	71.5188	0.556873	down
HEXIM2	0.00575267	68.0785	32.1552	0.472326	down
HEY1	0.0196132	27.1916	9.59692	0.352937	down
HID1	3.75587e-07	105.045	12.9602	0.123377	down
HILPDA	0.00104897	113.547	55.21	0.486229	down
HINFP	0.00423691	110.626	59.0417	0.533705	down
HIPK2	1.83652e-09	955.62	437.883	0.458218	down
HKR1	0.00852279	267.546	174.239	0.651249	down
HLA-E	0.00136212	1915.27	1220.91	0.637462	down
HLA-J	0.00516623	35.3438	11.994	0.339353	down
HMGCL	0.00155021	287.67	174.226	0.605644	down
HNRNPA1L2	0.000237906	138.317	64.3166	0.464993	down
HOMER2	0.00300294	345.861	219.872	0.635721	down
HOOK1	0.00694288	334.513	219.902	0.65738	down
HOTAIRM1	0.00119637	255.523	149.307	0.584319	down
HOXB9	8.14014e-15	136.569	19.694	0.144206	down
HOXC13-AS	0.014316	25.244	5.75669	0.228042	down
HPS1	0.0244363	147.231	95.9839	0.651929	down
HR	8.22388e-18	478.321	113.294	0.236858	down
HSBP1L1	0.000761389	410.943	250.569	0.609741	down
HSD17B8	0.00955485	166.931	92.129	0.551897	down
HSF4	0.000316301	77.5665	24.9664	0.321871	down
HSPA13	4.24351e-09	934.56	433.45	0.463801	down
HSPB1	3.57916e-08	1778.65	664.701	0.37371	down
HTR7	0.000565345	262.726	148.336	0.564601	down
IAH1	4.82326e-16	319.306	78.2417	0.245037	down
IARS	0.0015307	2513.75	1374.19	0.546669	down
ICA1L	0.0263159	97.6294	59.5199	0.609652	down
ICAM5	3.62415e-09	300.704	112.801	0.375124	down
ID1	2.24327e-08	1409.76	382.328	0.2712	down
ID3	4.35514e-05	469.183	228.44	0.48689	down
IDUA	0.0344211	121.437	64.8216	0.533787	down
IFRD1	6.70459e-38	1115.34	184.83	0.165717	down
IFT140	0.0155214	213.199	141.138	0.662001	down
IFT20	0.0226957	165.171	108.461	0.656658	down
IFT46	0.0165641	306.909	187.154	0.609802	down
IGF2	0.0245783	25.4811	9.12238	0.358005	down
IGF2BP1	0.00414863	12.4347	0.961277	0.0773061	down
IKBKB	0.0062196	283.788	183.852	0.64785	down
IL11	1.73304e-07	152.562	50.8953	0.333604	down
IL13RA2	2.26569e-05	33.0967	4.31965	0.130516	down
IL17D	0.0133241	30.3627	10.5655	0.347977	down
IL1RL1	2.97392e-13	68.9401	3.84267	0.0557393	down
IL20RB	3.20496e-09	1360.41	648.42	0.476636	down
IMMP2L	0.000399165	73.7592	27.8429	0.377484	down
IMPDH1	2.75852e-07	560.147	271.247	0.484243	down
IMPDH2	2.80085e-05	2180.64	1321.07	0.605821	down
INCA1	0.0130041	43.334	18.7181	0.431949	down
ING3	0.0118072	96.3561	54.2366	0.562877	down
ING5	6.56654e-05	196.995	95.0616	0.482559	down
INPP5D	3.1725e-05	2600.57	949.001	0.36492	down
INTS10	0.0019284	559.435	366.233	0.654649	down
INTS6-AS1	0.0223076	12.9216	2.40075	0.185794	down
IQCH-AS1	0.0148135	94.3334	54.2427	0.57501	down
IQSEC2	0.0142369	148.454	93.1268	0.627311	down
IRAK1BP1	0.0178731	125.683	77.267	0.614779	down
IRF2BPL	5.28101e-08	824.982	402.184	0.487506	down
IRF5	8.79187e-12	126.831	23.5172	0.185421	down
IRS2	0.000382136	372.389	195.83	0.525874	down
IRX2	7.5581e-09	788.328	363.789	0.461469	down
IRX4	7.31602e-07	215.072	87.8386	0.408415	down
ISCU	0.000413059	919.528	585.577	0.636823	down
ITPR1	0.000316678	130.627	60.9826	0.466847	down
ITPRIP	1.00001e-12	795.669	301.462	0.378878	down
IZUMO1	0.00902285	27.2911	3.84389	0.140848	down
JAG2	0.00103088	1240.57	824.542	0.664647	down
JAK3	0.0195399	36.742	15.8452	0.431256	down
JDP2	3.15481e-08	217.581	78.7357	0.361868	down
JHDM1D-AS1	3.73097e-05	46.8798	10.0824	0.21507	down
JMJD7	2.88991e-05	95.8067	34.079	0.355706	down
JMY	1.47757e-08	596.776	270.718	0.453634	down
JUNB	1.23888e-06	2735.94	1339.39	0.489553	down
JUND	2.57239e-08	1164.16	576.97	0.49561	down
KANK3	0.00557389	65.8812	30.7182	0.466267	down
KANK4	1.61792e-06	135.383	39.3855	0.290919	down
KANSL2	0.00119442	384.963	238.063	0.618404	down
KANSL3	0.00126819	599.348	387.837	0.647098	down
KAT8	0.00345888	220.977	134.877	0.610365	down
KAZN	1.8517e-05	240.291	112.834	0.469574	down
KCNAB2	0.015145	77.7538	42.7195	0.54942	down
KCNG1	2.8908e-10	332.328	118.115	0.355417	down
KCNJ5	3.88853e-05	197.082	63.8128	0.323787	down
KCP	0.0027786	37.4162	11.9989	0.320687	down
KCTD15	6.75387e-11	676.34	274.136	0.405323	down
KCTD21-AS1	0.0448592	11.2111	2.40075	0.214141	down
KDELC2	2.29787e-08	201.039	59.9835	0.298368	down
KDM4B	0.00551947	377.772	250.586	0.663327	down
KDM6B	0.000383701	392.616	230.923	0.588163	down
KDM7A	7.99472e-25	376.548	62.4001	0.165716	down
KHNYN	6.32918e-05	1037.46	627.37	0.60472	down
KIAA1147	2.06758e-10	340.705	121.478	0.35655	down
KIAA1211L	0.00427416	21.9353	4.80029	0.218838	down
KIAA1522	2.09903e-07	2299.83	1242.92	0.540437	down
KIAA1549	0.0415513	94.8456	59.5382	0.627738	down
KIF21B	0.00120795	26.4549	5.28458	0.199758	down
KIF9-AS1	7.23708e-08	64.2956	10.5594	0.164232	down
KIFC2	0.00291161	366.798	235.212	0.641258	down
KITLG	0.00436519	397.67	128.625	0.323446	down
KLC4	0.000923423	264.287	153.581	0.581116	down
KLF11	0.0339553	127.93	83.525	0.652898	down
KLF13	1.68852e-06	923.311	497.327	0.538634	down
KLF4	1.60553e-12	236.908	61.4096	0.259213	down
KLF5	9.23531e-05	2127.55	1333.91	0.626969	down
KLF9	6.83869e-07	672.207	294.172	0.437621	down
KLHDC10	0.00104616	371.554	227.526	0.612364	down
KLHDC8B	2.85287e-07	152.674	52.303	0.34258	down
KLHL24	0.0223763	184.21	119.995	0.651405	down
KLHL26	3.22883e-05	79.9638	25.9167	0.324105	down
KLHL29	6.43167e-07	241.29	101.309	0.419863	down
KMT2C	0.000637599	353.364	211.241	0.5978	down
KRBA1	4.8452e-05	164.609	74.8918	0.454967	down
KRT14	0.000482455	10069.6	5782.54	0.574259	down
KRT16	1.29076e-12	310.08	93.1488	0.300403	down
KRT17	2.46566e-16	19215.1	7561.22	0.393504	down
KRTCAP3	0.00580273	149.203	87.3519	0.585455	down
LAMB1	3.35524e-07	4734.35	2509.04	0.529964	down
LAMB2	2.33819e-06	2154.31	1229.94	0.570919	down
LARP1B	1.10954e-08	448.922	191.082	0.425647	down
LARP6	2.08325e-07	524.092	248.657	0.474454	down
LCAT	0.00309127	73.7338	34.0851	0.462272	down
LCMT1	0.0105226	229.155	149.76	0.653535	down
LCN2	0.00671917	44.782	16.3185	0.3644	down
LDLRAD3	5.60396e-05	242.401	121.94	0.503049	down
LETMD1	8.50036e-05	558.934	260.594	0.466234	down
LFNG	0.00385781	58.1534	24.476	0.420887	down
LHPP	0.0366256	108.728	69.5987	0.640116	down
LHX6	0.0364213	82.8978	49.9181	0.602164	down
LIAS	3.43361e-07	180.54	66.7076	0.369489	down
LIF	0.00792909	104.646	58.089	0.555101	down
LIMCH1	2.22888e-10	328.457	92.6962	0.282217	down
LIME1	0.0105066	81.724	43.6966	0.534685	down
LINC-PINT	2.94824e-06	96.6556	29.774	0.308042	down
LINC00086	0.0491293	38.028	19.1999	0.504889	down
LINC00176	0.000291592	40.0253	2.87774	0.0718979	down
LINC00341	0.0202066	79.9014	45.1203	0.5647	down
LINC00662	1.72331e-05	91.2247	30.7133	0.336678	down
LINC00674	0.00313324	487.986	321.663	0.659165	down
LINC00847	2.05522e-06	196.396	80.629	0.410544	down
LINC00883	0.00330915	113.672	59.9969	0.527806	down
LINC00888	0.00412094	107.106	56.1603	0.524345	down
LINC00899	0.00715171	12.7342	1.43948	0.11304	down
LINC00909	0.00801453	227.157	145.416	0.640158	down
LINC00957	0.0104622	13.2836	1.92012	0.144548	down
LINC00997	0.00763029	82.1485	42.7244	0.520088	down
LINC01000	0.00172123	142.586	62.8978	0.441122	down
LINC01003	0.000576105	23.5336	3.36325	0.142913	down
LINC01004	0.000715271	25.3562	4.32331	0.170503	down
LINC01011	0.0454088	23.2213	9.12116	0.392792	down
LINC01128	0.00242305	57.8285	23.5269	0.406839	down
LINC01184	0.0081272	168.48	102.737	0.609789	down
LINC01245	0.0149807	36.5049	14.8827	0.407691	down
LITAF	1.50945e-05	2233.73	1333.12	0.596811	down
LLGL2	0.000811186	170.665	90.7505	0.531747	down
LMBR1	0.00151809	459.833	291.887	0.634767	down
LMO4	0.00237155	635.73	403.172	0.634188	down
LMTK3	0.00774926	124.821	72.019	0.576978	down
LNX2	7.18707e-05	481.294	272.225	0.565609	down
LOC100130899	6.79872e-05	77.504	18.2448	0.235404	down
LOC100130987	0.0413348	17.0665	5.27605	0.309148	down
LOC100131564	0.000290097	152.636	54.7257	0.358537	down
LOC100132891	0.000115031	60.0258	18.2374	0.303827	down
LOC100133091	0.0415012	32.7347	14.8852	0.454721	down
LOC100506469	3.68519e-10	165.221	44.1724	0.267354	down
LOC100506548	1.25981e-20	824.858	225.121	0.272921	down
LOC100507217	0.00025036	522.243	249.041	0.476867	down
LOC100507459	0.00628028	62.6603	28.8066	0.459727	down
LOC100507501	0.0178841	17.3036	4.31843	0.249569	down
LOC100507547	0.000261667	28.702	4.79907	0.167203	down
LOC101243545	0.000216581	1314.2	832.402	0.633389	down
LOC101927021	0.0126231	48.9893	22.5571	0.460449	down
LOC101927151	0.0138323	61.3743	30.7231	0.500586	down
LOC102723354	0.000263257	33.4587	6.71797	0.200784	down
LOC113230	0.0285551	12.2473	2.39954	0.195923	down
LOC148413	0.0173237	135.146	83.5287	0.618062	down
LOC155060	3.72282e-07	137.043	35.0452	0.255724	down
LOC284023	0.00726114	110.239	61.9268	0.561752	down
LOC284454	0.00201637	135.483	72.5057	0.535166	down
LOC285074	0.000120782	62.6105	19.2012	0.306676	down
LOC344887	0.00477946	48.7396	12.9614	0.265932	down
LOC440311	0.000146498	434.5	252.007	0.579993	down
LOC644762	0.0154512	76.9801	41.7692	0.542598	down
LOC646762	0.00225672	72.6478	32.165	0.442752	down
LOC652276	0.00199046	34.3203	9.60423	0.279842	down
LOC728392	0.000200479	85.5694	33.1202	0.387056	down
LOC728730	0.000495104	87.3423	36.4737	0.417595	down
LOC93622	0.00264453	243.026	146.884	0.604397	down
LONP1	0.00026898	1107.23	700.443	0.632606	down
LPPR2	0.000240323	419.645	227.12	0.54122	down
LRMP	0.00215624	16.7045	1.92012	0.114946	down
LRP1	5.7508e-05	1203.44	730.535	0.607039	down
LRP11	2.64512e-12	2161.72	929.787	0.430115	down
LRRC23	0.0124627	70.9374	36.9567	0.520977	down
LRRC27	0.011861	49.9631	23.0426	0.461192	down
LRRC37BP1	0.0272908	166.595	110.413	0.662762	down
LRRC75A-AS1	1.30185e-08	8809.34	4606.2	0.522877	down
LRRC8B	6.29678e-10	207.357	63.3565	0.305543	down
LRRC8E	0.00145768	154.41	82.5699	0.534744	down
LRRFIP1	0.000355661	2254.85	1470.85	0.652307	down
LRRFIP2	0.000823305	1441.81	960.532	0.6662	down
LSM14B	0.00202579	691.659	459.344	0.664119	down
LSM8	0.0024939	330.743	207.34	0.626891	down
LTB4R	1.90362e-05	351.328	182.884	0.520551	down
LTB4R2	0.0462618	60.9996	35.5282	0.582434	down
LTBP4	0.000350131	1124.09	685.504	0.609833	down
LUC7L2	0.00886996	95.2076	51.8431	0.544527	down
LURAP1L	1.69304e-08	90.9876	19.1975	0.21099	down
LY6D	0.0448592	11.2111	2.40075	0.214141	down
LYRM7	0.000631486	478.821	296.66	0.619564	down
LYRM9	0.0438496	60.7752	34.5499	0.568487	down
LZTS3	0.0163867	264.612	157.498	0.595205	down
MACROD1	0.0170461	164.209	82.5504	0.502715	down
MAFK	0.000175487	318.582	177.139	0.556022	down
MALAT1	0.00102781	7951.18	4552.58	0.572567	down
MAN2A2	0.0189189	233.811	132.043	0.564742	down
MAOA	2.06085e-11	795.218	322.57	0.405637	down
MAP1LC3A	0.0425543	34.7447	16.321	0.46974	down
MAP1LC3B	4.11807e-12	1243.03	514.55	0.413948	down
MAP1LC3B2	7.49594e-06	145.121	57.1301	0.393673	down
MAP2K5	0.0011747	207.294	117.132	0.565051	down
MAPK10	0.0137375	43.9458	19.1902	0.436678	down
MAPK12	0.000186719	25.5309	3.35959	0.131589	down
MAPK15	9.96645e-06	61.8485	15.3646	0.248423	down
MAPK8IP1	0.00883068	77.5294	39.8479	0.513971	down
MAPKAPK5-AS1	0.00695422	175.646	107.533	0.612213	down
MAPT	0.000222556	50.0256	14.4021	0.287895	down
MARS	3.61808e-14	2774.51	956.413	0.344714	down
MARVELD2	5.31178e-06	259.429	109.481	0.422006	down
MAST4	0.000423455	1296.45	842.952	0.6502	down
MATN1-AS1	0.00948552	33.1465	11.9965	0.361923	down
MATN2	0.00911193	65.0323	31.6783	0.487116	down
MBNL2	0.000743754	438.259	270.218	0.616571	down
MCC	2.60262e-06	1679.25	951.857	0.566834	down
MED10	0.00380025	335.499	215.037	0.640947	down
MEGF6	7.21406e-12	306.559	95.9924	0.313128	down
MEIS1	0.00177428	194.173	111.336	0.573387	down
MEST	0.0029148	15.9053	1.91768	0.120568	down
MET	5.00745e-07	2115.35	1155.54	0.546261	down
METRNL	1.09477e-10	79.7892	10.0824	0.126363	down
METTL16	0.000269328	322.502	182.429	0.565668	down
METTL21B	0.00172672	79.6643	35.5282	0.445974	down
METTL2B	0.00271509	144.035	79.22	0.550005	down
METTL6	0.00307924	237.595	144.481	0.608098	down
MFGE8	0.000814109	685.479	439.668	0.641402	down
MFI2-AS1	0.0251234	34.6823	14.8766	0.428941	down
MFSD6	3.83402e-12	684.056	261.127	0.381734	down
MIB2	4.1626e-05	453.439	189.657	0.418264	down
MICALL1	2.5752e-06	1912.31	1027.01	0.537053	down
MICALL2	0.000688693	632.681	403.234	0.637342	down
MID1IP1	1.74251e-06	837.429	447.835	0.534773	down
MIDN	0.00229714	636.165	423.354	0.665478	down
MIEF1	0.00226805	599.373	396.528	0.661572	down
MIF4GD	9.97758e-05	297.97	160.343	0.538119	down
MIR205	0.000317583	93.5343	38.8854	0.415734	down
MIR205HG	6.22418e-17	12461.3	4784.05	0.383911	down
MIR22HG	0.00107284	635.94	304.47	0.478771	down
MIR3648	0.0162573	59.6638	30.2473	0.506962	down
MIR3687	0.0363647	24.8069	9.60423	0.38716	down
MIR663A	0.01932	34.3203	13.9251	0.40574	down
MIR6887	0.0308517	16.7542	4.79663	0.286294	down
MIRLET7BHG	2.96109e-14	259.442	64.3483	0.248025	down
MIRLET7DHG	0.0276692	21.386	7.2047	0.336889	down
MISP	0.00560718	356.098	236.193	0.66328	down
MKLN1	3.3916e-05	554.977	312.51	0.563105	down
MKNK2	3.64181e-16	2774.33	1042	0.375587	down
MKRN1	1.10851e-06	528.173	264.98	0.501691	down
MKRN9P	0.0283397	23.1589	8.1611	0.352396	down
MLPH	0.0185299	42.1856	18.7217	0.443795	down
MMP1	0.001032	218.231	122.878	0.563062	down
MMP10	5.79576e-05	62.8603	9.11994	0.145083	down
MMP25	0.0406682	19.5633	6.71919	0.343458	down
MMP28	2.01994e-15	217.319	44.6384	0.205405	down
MMP9	2.01391e-05	187.793	84.5022	0.449974	down
MNT	0.011716	206.782	134.422	0.650063	down
MNX1-AS1	0.000549705	15.9053	0.961277	0.0604373	down
MOB3C	0.0120814	243.35	159.842	0.656838	down
MORN1	0.00190905	26.1427	5.76035	0.220343	down
MORN4	1.41461e-05	251.453	119.521	0.47532	down
MPP7	1.69948e-08	296.222	115.695	0.390568	down
MRPL23-AS1	0.00109622	12.8591	0.480638	0.0373772	down
MRPS31P5	0.0352868	86.9803	52.791	0.606931	down
MRPS33	3.62303e-11	199.941	53.7486	0.268822	down
MSC	6.50486e-05	28.1654	3.36081	0.119324	down
MT1E	2.03466e-32	2497.74	238.571	0.095515	down
MTHFD1L	5.44978e-06	813.946	447.425	0.549698	down
MTHFD2	4.32088e-20	2281.44	738.87	0.323862	down
MTIF2	2.03501e-06	813.41	434.418	0.534071	down
MTSS1	0.000199691	1280.83	807.394	0.630366	down
MTSS1L	2.63846e-12	521.382	185.79	0.356341	down
MTX3	0.000905724	790.263	513.193	0.649396	down
MXD1	7.18218e-21	487.911	111.879	0.229302	down
MXRA7	0.000333367	609.848	374.901	0.614745	down
MYC	4.80051e-05	3053.43	1897.92	0.62157	down
MYCL	5.29742e-08	134.921	40.3224	0.29886	down
MYH11	0.00539143	34.4949	11.5183	0.333912	down
MYNN	0.00128605	366.186	226.083	0.6174	down
MYO15B	1.13767e-15	122.499	13.9227	0.113656	down
MYO5B	3.19537e-09	481.894	201.156	0.417428	down
NADSYN1	3.2178e-05	396.834	212.18	0.534682	down
NAMPT	2.62055e-13	646.078	229.479	0.355188	down
NAPSA	0.025573	10.4247	1.43826	0.137967	down
NAT14	0.0265397	154.035	100.799	0.654388	down
NAT9	0.00525685	303.987	197.784	0.650633	down
NAV2	2.77413e-09	528.847	224.651	0.424794	down
NBPF1	4.52985e-10	355.686	131.501	0.369711	down
NBR2	0.00285012	39.7882	13.4384	0.337747	down
NCOA3	0.00031075	1580.95	1021.04	0.645841	down
NDUFA4L2	0.00431136	16.3298	2.39954	0.146942	down
NDUFB9	0.000446956	485.576	295.722	0.609013	down
NEAT1	5.48064e-14	4646.03	1467.98	0.315965	down
NECAB3	0.00832306	133.798	78.2551	0.584876	down
NEDD9	0.00403846	270.479	169.493	0.626643	down
NEK3	0.00879625	170.727	105.135	0.61581	down
NEO1	0.0029587	532.48	354.303	0.665382	down
NFATC3	0.00137179	387.609	242.41	0.625399	down
NFE2L1	9.85114e-08	3662.97	1965.15	0.536492	down
NFE2L2	8.37865e-06	2076.66	1218.64	0.586826	down
NFIL3	9.54989e-13	328.058	98.8762	0.301398	down
NFKBIL1	0.000898244	324.4	193.419	0.596237	down
NGFR	4.03253e-05	94.9335	10.0788	0.106167	down
NHEJ1	0.00566116	130.814	73.9232	0.565102	down
NHSL1	0.0126175	207.07	133.951	0.646886	down
NINJ1	1.18842e-19	571.395	146.879	0.257054	down
NIPA1	0.000453855	414.563	248.689	0.599882	down
NIPAL4	1.09016e-07	122.986	36.0089	0.292789	down
NKPD1	0.00296761	15.7804	1.92012	0.121677	down
NKX2-8	0.0164256	25.7807	8.64052	0.335155	down
NLGN2	0.0022189	509.72	334.603	0.656444	down
NLRP1	0.00576249	766.803	483.031	0.629928	down
NME3	0.00488494	233.849	146.394	0.626018	down
NMNAT1	0.0263313	111.999	70.5563	0.629973	down
NOB1	0.000924365	479.321	299.512	0.624868	down
NOTCH1	9.52899e-29	2978.87	497.767	0.167099	down
NOTCH3	0.0212641	194.247	101.299	0.521495	down
NOXA1	0.00202879	59.4765	23.9966	0.403463	down
NPAS2	0.000143305	198.867	100.322	0.504467	down
NPC1	0.0159858	1314.03	820.11	0.624118	down
NPDC1	4.85573e-09	583.167	243.435	0.417436	down
NPEPL1	0.00102955	41.1494	12.0001	0.291623	down
NPHP3-ACAD11	0.0341513	41.2616	20.16	0.48859	down
NPR2	0.02833	14.1949	3.36081	0.236762	down
NR1D2	0.000520547	610.498	378.732	0.620366	down
NRCAM	0.000620497	729.114	463.198	0.635289	down
NRP2	1.89918e-17	439.657	114.73	0.260953	down
NSG1	0.00361042	56.0185	23.0353	0.411209	down
NSMAF	1.5289e-08	483.99	211.715	0.437437	down
NSUN5	0.000107189	225.509	115.189	0.510793	down
NT5M	0.00220531	36.2551	11.0376	0.304443	down
NTF4	0.00063715	217.581	120.495	0.553793	down
NTN4	1.59623e-10	611.571	248.177	0.405802	down
NTSR1	6.31958e-06	188.993	43.1977	0.228568	down
NUB1	0.00308838	444.327	290.906	0.654712	down
NUDT14	0.020986	125.159	74.8894	0.598356	down
NUDT22	0.00382746	359.369	232.799	0.647798	down
NUMBL	0.0143715	167.569	106.108	0.63322	down
NUPR1	0.0011611	23.9453	4.31843	0.180345	down
NXPH4	5.24589e-05	38.952	7.20348	0.184932	down
OCLN	0.00949566	42.3603	17.2871	0.408098	down
ODC1	1.01219e-08	1730.37	854.993	0.49411	down
ODF3B	0.00891279	26.8169	8.15501	0.304099	down
OGT	1.67959e-11	2093.88	927.533	0.442974	down
OLFML2A	2.86519e-05	64.4956	17.7556	0.275299	down
OPLAH	1.83605e-15	516.762	156.958	0.303733	down
ORAI2	0.0254859	127.38	81.1133	0.636781	down
ORAI3	0.000249494	390.78	227.49	0.582143	down
ORAOV1	0.0188876	175.846	114.73	0.652447	down
ORC5	0.00208722	185.659	106.088	0.571416	down
OSBPL2	5.60721e-05	720.761	421.032	0.584149	down
OSBPL6	2.80928e-05	427.548	229.933	0.537795	down
OSGIN1	0.00038336	74.6705	28.3199	0.379265	down
OXLD1	0.00327104	181.077	106.08	0.585828	down
P2RX4	0.0223629	122.561	76.7985	0.626614	down
P2RX5	0.0337629	27.4911	11.0449	0.401763	down
P4HA2	0.000728066	1162.28	765.533	0.65865	down
P4HTM	1.03698e-08	192.2	63.842	0.332165	down
PABPC1	1.973e-05	9125.61	5633.72	0.617352	down
PABPC1L	2.40528e-07	496.924	237.165	0.477266	down
PABPC3	3.13965e-05	1562.93	945.708	0.605086	down
PACS2	9.34462e-06	630.097	345.655	0.548574	down
PACSIN3	0.00119241	559.286	356.178	0.636843	down
PAN2	0.00215353	689.846	364.322	0.52812	down
PAOX	0.0103145	52.7225	23.999	0.455195	down
PAPPA2	2.38747e-07	100.6	13.93	0.138468	down
PAQR6	5.82209e-06	180.801	76.8071	0.424815	down
PAQR7	5.72634e-05	417.297	231.395	0.554508	down
PARP6	5.12484e-05	442.678	247.201	0.558421	down
PARVB	0.000145048	64.8322	19.6855	0.303637	down
PAWR	4.80493e-08	566.702	261.186	0.460887	down
PAX8-AS1	0.00317087	426.423	279.868	0.656316	down
PAXIP1-AS1	0.00830397	43.0345	17.281	0.401563	down
PCBD2	0.0203977	84.7205	48.4835	0.572276	down
PCCB	0.00291156	294.462	183.848	0.624352	down
PCDH1	4.781e-11	112.461	20.1576	0.17924	down
PCDHGA10	8.31161e-05	117.068	48.9495	0.41813	down
PCDHGB5	0.0189387	27.5409	10.0812	0.366045	down
PCGF5	0.000865426	556.014	352.363	0.633731	down
PCK2	8.44292e-41	1666.05	281.248	0.168812	down
PCSK4	0.00520764	20.4122	4.32331	0.2118	down
PDE4A	0.0141542	37.104	13.919	0.375135	down
PDGFA	0.000164737	839.476	515.961	0.614622	down
PDGFB	0.00516619	69.7763	33.1226	0.474697	down
PDK2	0.0193021	67.055	35.51	0.529565	down
PDRG1	0.00059396	216.433	119.033	0.549974	down
PER1	9.42246e-10	1352.03	626.847	0.463633	down
PER2	0.00394443	189.816	79.6385	0.419556	down
PEX11G	0.0128199	30.1754	10.5533	0.349733	down
PEX16	0.00727924	177.856	108.959	0.612624	down
PFN4	0.0392783	15.1687	4.32087	0.284855	down
PGAP2	0.00190266	214.947	126.226	0.587244	down
PGF	1.37775e-05	90.813	29.7557	0.327659	down
PGLS	0.000365937	685.33	425.78	0.621278	down
PGPEP1	0.00469661	95.757	49.4558	0.516472	down
PHF1	0.00326524	416.785	273.645	0.65656	down
PHF8	0.0102564	273.55	181.487	0.663452	down
PHGDH	2.34104e-15	1848.28	692.118	0.374465	down
PHKA1	0.00048523	260.429	146.91	0.564107	down
PHLDA1	4.99648e-05	4183.23	1788.45	0.427529	down
PHLDB3	3.93769e-06	157.243	61.9134	0.393742	down
PHPT1	0.000171788	698.725	425.235	0.608587	down
PHYKPL	2.57604e-07	476.625	225.107	0.472295	down
PIGZ	2.15599e-05	53.1967	12.482	0.234638	down
PIK3R1	0.000397772	1373.71	856.186	0.623268	down
PINK1-AS	0.0163301	59.3516	30.251	0.509691	down
PITPNM3	3.61326e-08	329.306	135.845	0.412519	down
PITX1	0.000874252	828.329	537.596	0.649013	down
PKIG	0.00998846	134.222	79.6909	0.593724	down
PKN1	2.80801e-07	1146.2	597.661	0.521429	down
PLAGL2	0.000165486	445.637	259.261	0.581775	down
PLCH2	2.13912e-06	3017.4	1728.63	0.572887	down
PLEKHF1	0.0015804	70.2261	29.2872	0.417042	down
PLEKHH3	0.0060804	342.316	223.644	0.653325	down
PLEKHM3	1.37946e-07	335.236	145.953	0.435375	down
PLIN1	0.00223744	16.4547	1.9189	0.116617	down
PLIN4	0.00145283	84.6327	24.9493	0.294795	down
PLK3	9.60604e-09	664.593	301.967	0.454364	down
PLXND1	0.0371726	73.7592	43.2111	0.585841	down
PMPCB	0.00343964	476.412	316.34	0.664005	down
PNPLA2	0.00037661	464.089	280.373	0.604137	down
PNPLA4	2.44108e-09	459.433	189.096	0.411586	down
PNPLA8	1.17219e-07	430.519	194.423	0.451602	down
POLD4	0.00309498	528.373	350.852	0.664023	down
POLH	0.00496516	822.783	530.939	0.645297	down
POLL	0.000312486	295.897	167.053	0.564562	down
POLR2J	0.0114935	61.3245	29.7533	0.485177	down
PORCN	8.62681e-09	742.72	296.743	0.399536	down
POT1	0.000593902	331.254	195.335	0.589683	down
POU2F2	1.83056e-10	162.575	41.2935	0.253997	down
POU6F1	0.0362421	47.8409	24.9578	0.521684	down
PP7080	9.73772e-05	158.392	73.9159	0.466665	down
PPAPDC1B	1.082e-05	322.614	162.247	0.502915	down
PPCDC	0.0358051	85.1576	51.3637	0.60316	down
PPDPF	7.57251e-17	2142.92	763.638	0.356355	down
PPIP5K1	0.000569866	227.894	126.264	0.554047	down
PPL	8.94553e-07	1089.59	324.775	0.29807	down
PPM1J	0.00373589	73.5094	34.0912	0.463767	down
PPP1R14C	0.000160777	1148.47	718.149	0.625309	down
PPP1R15A	7.18294e-21	2117.03	663.302	0.313318	down
PPP1R3E	0.0228939	73.4967	41.2813	0.561675	down
PPP2R5B	0.00113203	322.852	173.829	0.538417	down
PPP4R4	0.00321269	314.576	153.601	0.488279	down
PQLC3	0.01186	124.509	74.3978	0.597531	down
PRAF2	0.000303677	241.639	131.994	0.546244	down
PRICKLE3	3.09605e-05	256.109	127.216	0.496724	down
PRKAB1	0.00184556	264.586	159.346	0.602248	down
PRKAR2A-AS1	0.0464236	14.994	4.31721	0.287929	down
PRKCE	0.00246304	110.127	56.641	0.514326	down
PRKCH	0.0118954	228.318	149.773	0.655982	down
PRKG2	0.0230042	124.658	52.3055	0.419592	down
PRODH	1.0887e-06	48.3776	3.83901	0.0793552	down
PRORSD1P	0.0151935	11.4609	1.43826	0.125493	down
PROSER1	1.96697e-05	708.102	398.98	0.56345	down
PROX2	0.0448646	11.2111	2.39954	0.214032	down
PRR3	0.000128747	162.924	77.2792	0.474326	down
PRRC2B	0.00181935	1813.35	1170.04	0.645236	down
PRRT1	0.00156023	21.024	3.35959	0.159798	down
PRSS16	0.000150105	213.4	108.949	0.51054	down
PRSS27	0.00237191	14.9316	1.43948	0.096405	down
PSAT1	1.67008e-66	2944.31	303.893	0.103214	down
PSMD5-AS1	0.00692378	122.636	69.5853	0.567412	down
PSPH	3.88752e-05	212.338	102.265	0.481615	down
PTDSS2	0.0035588	324.687	207.409	0.638797	down
PTGES	5.28043e-10	311.403	111.353	0.357586	down
PTGS1	0.0341424	56.0312	27.3598	0.488296	down
PTK6	0.0281332	15.1062	1.91768	0.126946	down
PTP4A1	1.19719e-17	5038.39	1850.5	0.36728	down
PTP4A3	0.000271277	108.703	36.4785	0.33558	down
PTPLAD2	0.00319324	49.0645	18.7193	0.381524	down
PTPLB	0.000340083	432.529	256.381	0.592747	down
PTPRCAP	0.000480408	30.5871	6.23855	0.20396	down
PTPRK	0.000602043	609.198	384.034	0.630393	down
PTPRM	0.000502105	575.827	358.145	0.621967	down
PTPRU	8.96672e-05	611.146	358.136	0.586007	down
PUS7	0.00244674	199.304	116.66	0.585336	down
PVR	7.67847e-08	1150.15	388.471	0.337758	down
PVRL4	0.000885532	126.006	43.6723	0.346588	down
PXK	2.21295e-09	368.321	143.524	0.389672	down
PYCARD	3.27637e-07	178.392	65.7426	0.368528	down
PYCR1	3.33359e-27	916.57	202.124	0.220523	down
QRICH2	0.0346128	12.0727	2.40075	0.198858	down
RAB11FIP1	0.0080224	205.31	128.658	0.626651	down
RAB11FIP4	9.72548e-05	210.341	105.131	0.499811	down
RAB17	0.0139352	96.8683	54.7196	0.564887	down
RAB24	0.00266273	424.389	275.047	0.648102	down
RAB38	0.000137285	1108.71	555.76	0.501267	down
RAB39B	0.0073341	25.7934	4.31721	0.167377	down
RAB3D	4.50888e-05	395.761	216.497	0.54704	down
RAB3IP	0.00115554	385.238	219.427	0.569589	down
RAB6A	5.50267e-07	2323.66	1280.19	0.550936	down
RAB6C	0.00527325	39.6136	14.3996	0.363503	down
RAD50	0.000556751	899.242	576.007	0.640547	down
RAET1G	3.68191e-05	75.3818	21.5873	0.286373	down
RALGAPA2	0.000963111	411.056	253.498	0.6167	down
RALGDS	0.0218324	365.748	240.456	0.657437	down
RANGAP1	0.000383249	1272.85	822.727	0.646364	down
RAPGEFL1	0.000322558	114.758	51.8285	0.451632	down
RARG	5.46122e-06	702.233	382.081	0.544094	down
RASA1	2.53761e-06	1955.91	1107.9	0.566434	down
RASSF6	6.80709e-05	377.347	206.877	0.548241	down
RBCK1	1.62843e-17	3895.72	1420.93	0.364742	down
RBM18	0.00401392	463.591	308.218	0.664848	down
RBM33	3.49826e-05	457.847	253.463	0.553597	down
RCBTB2	0.00846918	37.304	13.9214	0.373189	down
RCOR1	3.51855e-05	864.647	503.539	0.582363	down
REEP4	0.0162095	705.578	412.687	0.584892	down
REEP6	0.0424553	31.1491	13.9202	0.44689	down
REPIN1	1.71556e-10	492.13	192.486	0.391129	down
RETSAT	6.40534e-10	1190.87	543.323	0.456241	down
REXO4	0.00615883	518.861	327.448	0.63109	down
RFNG	0.000152932	329.418	183.38	0.556677	down
RFX2	0.0269597	162.998	100.316	0.61544	down
RFXANK	0.0112716	258.556	171.342	0.662686	down
RGL3	0.0307063	16.8167	4.80395	0.285666	down
RGP1	0.00434956	186.783	110.89	0.593683	down
RGS3	0.000815558	192.188	104.638	0.544455	down
RHBDD2	0.00150303	274.311	165.117	0.601931	down
RHBDL1	2.01779e-10	175.545	11.5195	0.0656212	down
RHOD	0.000193286	1289.6	812.716	0.63021	down
RHPN1	0.00387364	32.7845	10.0788	0.307426	down
RILPL2	1.1275e-05	203.936	91.6691	0.449499	down
RINL	0.00907573	55.9434	25.9252	0.463419	down
RINT1	0.0142604	221.165	144.975	0.655504	down
RIPK2	0.00206497	258.806	156.023	0.602859	down
RIPK4	0.0082722	458.346	289.868	0.632421	down
RNF125	0.034884	67.6043	38.4121	0.56819	down
RNF128	6.68365e-07	57.5416	10.0739	0.175072	down
RNF144B	0.000172459	317.571	175.73	0.553355	down
RNF208	0.0350983	17.3036	5.27849	0.305052	down
RNF216P1	0.0124121	123.223	73.9196	0.599886	down
RNF32	0.00759523	32.8596	11.0376	0.335902	down
RNF41	8.25217e-11	748.927	308.712	0.412205	down
RNF44	2.56064e-05	1040.39	612.123	0.588359	down
ROBO3	1.13728e-06	355.574	167.042	0.46978	down
ROGDI	0.00124375	236.72	136.769	0.577765	down
RP9P	0.0019774	102.649	50.4036	0.491031	down
RPAIN	0.00991857	240.103	157.922	0.657724	down
RPL13A	9.70786e-08	4395.55	2366.32	0.538344	down
RPL14	3.12066e-05	1636.34	990.832	0.605517	down
RPL28	2.87835e-05	2739.75	1681.06	0.613582	down
RPL32P3	0.0040628	55.5941	23.0353	0.414348	down
RPS12	0.00112749	1028.75	684.457	0.665325	down
RPS16	3.92474e-05	2684.02	1660.95	0.618828	down
RPS27	0.00650101	70.6251	34.5572	0.489305	down
RPS6KA2	1.9866e-05	661.659	372.023	0.562258	down
RRM2B	0.0066952	1230.34	710.967	0.577862	down
RRNAD1	0.00166615	286.533	175.201	0.611452	down
RSG1	0.00830144	49.5016	21.1286	0.426826	down
RSL24D1	6.75433e-06	1067.48	602.848	0.564738	down
RTCA	0.000279482	402.254	235.712	0.585978	down
RUNX1	3.21349e-12	949.765	380.217	0.400328	down
RUNX2	0.00616544	105.682	57.5962	0.544995	down
RWDD2A	0.0148162	91.375	51.3674	0.56216	down
SAMD10	0.0204577	63.8838	33.6057	0.526044	down
SAMD12	0.0145044	97.3796	55.2198	0.567057	down
SARS	1.44237e-08	3166.62	1624.01	0.512852	down
SAT1	2.07689e-14	9929.36	4129.59	0.415897	down
SBDSP1	4.38175e-10	587.838	241.932	0.411563	down
SBF1	0.000140435	1119.94	696.642	0.622034	down
SCAMP1-AS1	0.0282985	119.989	76.7973	0.640035	down
SCAMP4	0.0105397	279.055	174.776	0.626312	down
SCNN1D	0.00183786	37.1167	11.0388	0.297409	down
SDC4	6.85625e-06	6551.1	3930.38	0.599957	down
SDHAF1	0.00545305	135.371	77.2804	0.57088	down
SDSL	0.000242193	60.9001	19.6818	0.323182	down
SEC11C	1.93742e-05	428.796	228.477	0.532833	down
SEC63	7.89956e-05	1415.6	872.261	0.616176	down
SECTM1*	0.00564784	22.5106	8.74587	0.388522	down
SEL1L	1.19339e-05	1157.35	670.134	0.579026	down
SEL1L3	3.58585e-08	1163.59	496.508	0.426704	down
SEMA3B	1.49588e-18	1187.48	377.333	0.317758	down
SEMA4A	5.10381e-08	130.676	37.9144	0.29014	down
SEPHS2	0.00118282	619.785	400.336	0.645926	down
SERINC5	2.81127e-06	502.342	258.761	0.515109	down
SERP1	5.83897e-08	1776.03	918.81	0.517338	down
SERPINA3	0.0206736	84.096	43.1831	0.513498	down
SERPINB1	0.00165689	731.498	482.431	0.659511	down
SERPINB13	7.22717e-05	80.9249	26.8694	0.332029	down
SERPINF1	3.6814e-05	111.887	43.6686	0.390293	down
SERTAD1	0.0104739	579.296	324.042	0.559373	down
SESN2	2.76051e-19	1050.74	316.33	0.301054	down
SETD4	0.0234585	167.194	109.914	0.657403	down
SETD6	0.00390143	105.32	55.2064	0.524177	down
SEZ6L2	9.13731e-12	259.205	76.313	0.294412	down
SGPL1	8.29501e-05	731.285	435.394	0.595383	down
SGPP2	0.0272684	31.998	13.4384	0.419975	down
SGTB	0.0115333	370.281	238.159	0.643184	down
SH2B2	0.00375146	36.6298	12.0038	0.327705	down
SH3BP2	1.36424e-08	519.584	229.455	0.441613	down
SH3BP4	5.27805e-07	836.207	431.539	0.516068	down
SH3TC1	1.66478e-08	918.479	440.207	0.479278	down
SH3YL1	0.000947161	922.647	608.697	0.659729	down
SHANK2	0.000211733	154.422	74.8906	0.484975	down
SHC3	0.0108976	10.5993	0.958839	0.0904622	down
SHMT2	1.48473e-18	3417.52	1193.86	0.349335	down
SIDT2	0.0186772	154.509	98.8847	0.639992	down
SIGIRR	0.00956581	135.383	80.1618	0.59211	down
SIPA1L1	0.000791539	748.588	483.42	0.645776	down
SIRT7	0.0165856	152.125	96.4791	0.63421	down
SLC13A3	0.01281	77.0669	23.0414	0.298979	down
SLC16A1-AS1	0.0472228	39.6887	19.6891	0.496088	down
SLC16A4	1.51379e-16	324.237	77.7696	0.239854	down
SLC16A5	0.000970634	175.096	95.0348	0.542757	down
SLC16A7	0.000432603	265.011	148.821	0.561567	down
SLC1A4	9.10562e-19	167.331	20.1637	0.120501	down
SLC1A5	3.52582e-17	3684.91	1352.63	0.367072	down
SLC22A15	1.1851e-13	751.935	270.735	0.360051	down
SLC22A18	8.78855e-09	121.262	26.8804	0.221671	down
SLC22A23	0.000282349	366.884	197.236	0.537598	down
SLC24A1	0.0253272	139.927	90.709	0.648259	down
SLC25A23	0.0154743	279.592	171.894	0.614804	down
SLC25A27	0.000368164	126.868	58.0902	0.457879	down
SLC25A29	0.0325156	136.881	90.2503	0.659334	down
SLC27A1	0.0041013	202.538	122.384	0.604251	down
SLC27A2	3.63282e-08	45.2318	3.83536	0.0847933	down
SLC29A2	0.000553073	177.88	89.7855	0.504753	down
SLC29A3	0.0267043	26.0929	9.59814	0.367845	down
SLC29A4	0.000293413	30.9618	5.76035	0.186047	down
SLC2A1	3.71897e-07	2286.1	1248.91	0.546307	down
SLC2A11	6.57006e-06	98.9525	18.2362	0.184293	down
SLC2A8	0.00434702	105.507	55.6821	0.527756	down
SLC2A9	3.14632e-06	528.586	272.647	0.515804	down
SLC30A1	6.78333e-06	365.849	182.851	0.4998	down
SLC31A1	7.60939e-05	438.321	247.236	0.564052	down
SLC35B4	0.0010138	329.369	198.742	0.603402	down
SLC35E2	0.00297897	166.007	95.5337	0.575478	down
SLC35E2B	0.000367209	286.408	160.804	0.561451	down
SLC37A3	0.000592383	320.554	189.129	0.590007	down
SLC38A1	0.000287839	3333.9	2183.7	0.654999	down
SLC38A2	3.30313e-23	7822.51	2457.65	0.314177	down
SLC39A14	2.51574e-05	1545.46	885.834	0.573186	down
SLC39A6	1.25387e-06	2013.55	1127.2	0.559808	down
SLC3A2	4.48431e-25	9009.53	2689.35	0.298501	down
SLC43A1	0.0115402	16.7045	3.36203	0.201265	down
SLC43A2	0.0194107	51.3243	24.9615	0.486349	down
SLC45A4	0.0262601	59.3018	31.6892	0.534372	down
SLC47A1	2.28334e-05	33.0342	4.32087	0.1308	down
SLC47A2	1.73887e-11	100.676	15.3512	0.152482	down
SLC48A1	0.000543617	130.427	63.3821	0.48596	down
SLC4A2	8.56698e-05	511.52	293.315	0.57342	down
SLC4A5	3.18871e-05	128.516	52.8056	0.410887	down
SLC5A3	0.000429515	321.366	179.1	0.557309	down
SLC6A15	6.99363e-07	1024.74	541.959	0.528877	down
SLC6A9	6.37551e-26	467.487	46.578	0.099635	down
SLC7A1	1.36144e-09	2104.29	941.586	0.44746	down
SLC7A11	3.60628e-43	1538.65	240.546	0.156336	down
SLC7A5	6.06419e-14	25922.9	8384.93	0.323456	down
SLC7A8	0.000849783	86.0563	37.4349	0.435005	down
SLC9A3R2	0.0200681	134.085	84.4997	0.630197	down
SLC9A5	0.0388089	44.5449	23.0463	0.517371	down
SLC9A8	0.0136633	157.306	98.875	0.628552	down
SLC9A9	0.0337514	53.3343	28.315	0.530897	down
SLC9B2	0.0138403	139.715	85.4561	0.611644	down
SLCO4A1	6.82657e-05	89.1649	25.4629	0.28557	down
SLIT3	0.012848	82.9974	45.6095	0.549529	down
SLPI	4.22653e-09	1964.65	968.142	0.492781	down
SMARCD3	0.000770252	86.2934	37.4398	0.433867	down
SMIM14	0.000288445	194.073	100.306	0.516846	down
SMO	1.15747e-17	61.4367	1	0.0162769	down
SMOX	4.36991e-13	253.325	66.721	0.263381	down
SMPD3	0.00105647	34.6696	9.1175	0.262983	down
SMUG1	0.0212754	171.227	111.841	0.653177	down
SNAPC2	0.00908357	171.076	106.088	0.620122	down
SNAPC5	0.00418479	108.741	57.6144	0.529832	down
SND1	3.14031e-14	2510.05	1004.29	0.400105	down
SNHG1	5.47745e-29	1943.39	471.377	0.242554	down
SNHG11	0.000134386	147.48	68.6277	0.465335	down
SNHG12	5.71539e-22	486.699	106.554	0.218933	down
SNHG15	3.38489e-07	312.015	136.362	0.437037	down
SNHG17	3.67733e-12	377.934	124.811	0.330246	down
SNHG6	0.00318918	439.383	287.988	0.655438	down
SNHG7	3.81057e-12	513.966	184.804	0.359566	down
SNHG8	8.03191e-28	1183.72	272.195	0.22995	down
SNX18	2.12914e-05	462.093	249.125	0.539122	down
SNX24	0.00152961	415.963	261.154	0.627831	down
SOCS2-AS1	0.0298204	22.4349	7.68168	0.342399	down
SORT1	1.37006e-07	376.423	149.346	0.396749	down
SOWAHB	0.0233182	20.2873	5.27605	0.260066	down
SOWAHC	0.000681494	961.002	623.636	0.648944	down
SPATA18	2.5731e-10	316.422	111.363	0.351945	down
SPECC1	0.000312189	750.237	466.589	0.621922	down
SPIN3	0.00104104	90.3388	40.32	0.44632	down
SPIRE1	9.50686e-05	792.686	472.869	0.59654	down
SPSB2	0.0038985	102.099	52.802	0.517163	down
SPTBN2	1.01719e-09	449.171	155.59	0.346395	down
SPX	1.14081e-11	141.7	29.2824	0.20665	down
SQSTM1	1.91623e-05	2711.19	1637.76	0.604073	down
SRA1	0.000635949	473.94	291.831	0.615754	down
SREBF1	0.000457578	1897.59	1250.84	0.65917	down
SRGAP3	0.0184531	219.267	135.329	0.61719	down
SRPK2	1.44464e-05	582.394	319.209	0.548097	down
SRPRB	0.001019	481.17	301.478	0.626552	down
SRXN1	1.0214e-06	1542.05	847.774	0.549772	down
SS18L1	0.000132041	464.089	269.264	0.580198	down
SSBP2	8.19978e-06	270.041	129.095	0.478058	down
SSR1	0.000735987	1767.67	1177.58	0.666179	down
ST6GAL1	0.00104133	290.554	172.355	0.593195	down
ST6GALNAC2	6.54637e-16	1495.22	539.939	0.361111	down
ST6GALNAC3	0.0167896	18.7769	4.80151	0.255713	down
ST6GALNAC4	0.0139458	173.411	110.427	0.636795	down
ST7	0.00466776	163.261	96.4974	0.591063	down
ST7-AS1	0.00211161	37.0669	11.0437	0.29794	down
STAG3L4	0.000257405	171.713	85.4452	0.497603	down
STARD7-AS1	0.000387015	61.3118	21.1152	0.34439	down
STAT4	0.0493015	80.6878	50.3988	0.624614	down
STC2	4.81328e-81	2980.04	45.6107	0.0153054	down
STEAP3	0.000706786	300.129	177.148	0.590241	down
STIM1	4.56926e-05	455.064	252.002	0.553774	down
STK32C	2.58488e-05	23.8829	1.4407	0.0603234	down
STOM	7.5397e-11	1627.2	730.962	0.449214	down
STUB1	0.00161244	536.414	345.129	0.643401	down
STX18-AS1	0.0144869	33.5709	12.9577	0.385981	down
SULF1	1.6997e-05	80.2507	21.5934	0.269074	down
SULF2	8.83567e-07	2717.99	1524.94	0.561053	down
SUMF2	1.82115e-05	1290.07	746.304	0.578499	down
SURF1	0.000126181	273.887	146.888	0.536308	down
SUV420H1	0.000244446	546.876	327.814	0.59943	down
SUV420H2	2.34602e-06	168.567	66.7015	0.395698	down
SYBU	3.06085e-06	184.972	76.3313	0.412665	down
SYNE3	0.00154984	77.105	33.6008	0.43578	down
SYNGR2	0.000874987	587.438	372.993	0.634948	down
SYNGR3	2.50166e-06	66.6178	15.3682	0.230693	down
SYNPO	2.44627e-06	381.793	156.025	0.408663	down
SYPL1	5.75805e-10	1242.39	565.827	0.455433	down
SYT7	8.43136e-09	73.7338	12.0062	0.162832	down
SYT8	0.0168001	39.4389	16.7955	0.425862	down
SYTL1	3.15463e-16	923.186	308.121	0.333759	down
SYTL2	0.0045454	50.9369	19.6818	0.386396	down
SYVN1	0.00362444	499.445	291.901	0.584452	down
TACC2	0.000539938	445.525	271.218	0.608761	down
TADA2B	0.00239349	254.698	155.046	0.608745	down
TAF1D	9.09338e-05	725.88	431.029	0.593802	down
TAF3	0.0173517	194.847	128.626	0.660137	down
TAF4B	0.000486044	125.545	59.9945	0.477872	down
TAF9	0.000235275	1160.91	733.471	0.631809	down
TANC2	1.66482e-07	1771.47	937.098	0.528996	down
TAOK3	0.000272102	1054.03	665.394	0.631289	down
TBC1D14	0.000425598	669.149	418.114	0.624845	down
TBC1D16	0.0157154	475.462	293.858	0.618047	down
TBL1X	0.0380437	182.662	111.89	0.612552	down
TBRG1	6.42311e-06	505.327	265.94	0.526273	down
TCEA1	6.44493e-05	513.99	294.224	0.572432	down
TCEA2	0.0101328	140.526	84.945	0.604478	down
TCF12	0.000473658	980.191	628.828	0.641536	down
TCP11L1	0.00936538	202.213	129.134	0.638607	down
TEAD3	5.55599e-05	406.848	223.704	0.549847	down
TEF	0.0289052	325.374	192.899	0.592852	down
TES	8.11574e-12	1368.84	578.004	0.422259	down
TFEB	0.000990285	181.589	95.4983	0.525904	down
TGFB1	0.00117155	1025.55	682.689	0.665683	down
TGIF1	1.57941e-08	878.242	369.986	0.42128	down
THAP3	0.0131089	151.713	94.0808	0.620123	down
THAP5	6.63327e-08	304.6	124.805	0.409735	down
THAP9-AS1	3.41515e-06	911.313	499.617	0.548238	down
THBD	0.00133612	401.23	229.865	0.572901	down
THBS4	0.000170364	55.032	16.3222	0.296595	down
THOC6	2.00296e-05	307.496	155.504	0.50571	down
THRB	0.0146215	73.3718	39.3624	0.536478	down
TIGD6	0.024999	99.1027	59.9872	0.605303	down
TIMM44	1.42278e-09	544.728	228.034	0.418619	down
TIMM9	0.00178934	295.923	180.485	0.609905	down
TIMP3	4.46508e-28	2635.03	680.629	0.2583	down
TIMP4	0.000766844	19.8004	2.39954	0.121186	down
TLCD2	0.027207	75.7067	43.2099	0.570754	down
TM7SF2	0.000418986	110.251	49.9364	0.452932	down
TMC4	6.42817e-11	705.354	250.024	0.354466	down
TMC6	0.000579909	254.437	143.043	0.562193	down
TMED4	0.00382797	389.755	244.339	0.626903	down
TMEM120B	0.00154274	283.275	171.398	0.605057	down
TMEM125	0.00749722	27.3662	8.15623	0.29804	down
TMEM129	1.01455e-05	667.115	334.005	0.500671	down
TMEM134	0.00464524	229.255	141.59	0.617607	down
TMEM139	4.3075e-06	122.025	43.205	0.354068	down
TMEM140	2.42469e-05	90.8627	31.1915	0.343282	down
TMEM150A	8.00888e-06	130.427	49.4412	0.379073	down
TMEM159	0.00133307	209.654	120.015	0.572442	down
TMEM167B	1.42666e-06	563.305	286.555	0.508702	down
TMEM168	2.67955e-09	507.436	214.103	0.42193	down
TMEM179B	0.000695157	224.748	124.804	0.555305	down
TMEM184A	6.0871e-10	427.11	167.063	0.391148	down
TMEM186	0.00398803	83.9214	41.2813	0.491904	down
TMEM192	0.0154224	389.508	252.555	0.648395	down
TMEM198B	0.0247111	162.087	102.736	0.633832	down
TMEM205	2.89733e-09	475.451	198.239	0.41695	down
TMEM209	0.002207	264.411	162.246	0.613614	down
TMEM238	0.0259951	64.0087	34.5584	0.539902	down
TMEM241	0.0498391	123.16	81.1474	0.658877	down
TMEM38A	8.36618e-07	69.1898	14.8779	0.215029	down
TMEM39A	0.00105711	457.711	285.606	0.623987	down
TMEM42	5.68991e-10	155.658	40.7909	0.262055	down
TMEM52	0.000819542	16.7542	1.4407	0.08599	down
TMEM63B	0.000100835	876.63	532.341	0.607258	down
TMEM86B	0.0462255	15.0565	4.31965	0.286897	down
TMEM8B	0.00541025	124.634	70.0988	0.562439	down
TMEM9B-AS1	0.00104556	34.008	8.63808	0.254001	down
TMLHE	2.18217e-06	78.428	20.6479	0.263273	down
TNFRSF10D	0.0183245	856.44	534.791	0.624435	down
TNFRSF14	0.000845977	53.5587	17.7568	0.331539	down
TNFRSF21	1.53532e-08	950.152	449.677	0.473268	down
TNPO3	9.75036e-07	682.295	352.384	0.516468	down
TNRC18	1.6185e-05	1720.84	1021.11	0.59338	down
TNRC6C-AS1	0.00508892	21.2611	3.35959	0.158016	down
TOP1MT	0.00134259	327.197	199.244	0.608943	down
TP53I13	8.94589e-05	228.805	116.155	0.507658	down
TP53INP1	0.0141479	395.423	230.355	0.582554	down
TP53TG1	0.0110262	276.047	157.87	0.571897	down
TP73	4.4166e-08	74.77	13.9117	0.18606	down
TPD52L1	4.33224e-07	788.427	403.711	0.512046	down
TPT1-AS1	0.00921052	181.888	113.289	0.62285	down
TRAM1	0.000413208	3456.08	2285.92	0.661419	down
TRAPPC6A	0.000312515	53.022	16.3185	0.307769	down
TRAPPC6B	0.00119472	477.324	300.982	0.630562	down
TREM2	3.25722e-09	66.6178	8.64174	0.129721	down
TRHDE	0.0182223	48.7025	23.045	0.47318	down
TRHDE-AS1	0.0237907	47.7785	23.5257	0.492391	down
TRIB1	1.14859e-15	455.089	130.546	0.286858	down
TRIB3	1.87457e-40	8920.97	1730.89	0.194025	down
TRIM16L	0.036841	36.8171	17.2823	0.469408	down
TRIM24	0.000384037	223.736	121.459	0.542866	down
TRIM29	1.16801e-08	1278.71	624.893	0.488691	down
TRIM52-AS1	0.0415455	68.6278	40.3212	0.587534	down
TSC22D3	7.87223e-18	1848.81	332.976	0.180103	down
TSNARE1	0.037614	75.4443	45.1276	0.598158	down
TSPAN1	0.00242169	717.378	466.482	0.65026	down
TSPAN31	0.000282737	408.546	239.505	0.586236	down
TSPAN33	3.11056e-05	58.4402	15.3646	0.262911	down
TSPYL2	0.000183492	338.458	190.08	0.561608	down
TSSC4	0.0107778	189.429	120.489	0.636065	down
TSSK6	0.0496055	33.7212	11.0376	0.32732	down
TST	0.0376384	123.41	81.1072	0.657217	down
TSTD2	0.00272093	200.84	118.103	0.588045	down
TTBK2	0.000158811	307.296	169.487	0.551545	down
TTC18	0.0207441	36.018	15.35	0.426174	down
TTC39B	0.041051	134.285	89.272	0.664797	down
TTC39C	0.0163394	163.198	105.122	0.644137	down
TTC9C	0.0206266	159.778	102.731	0.64296	down
TTLL1	6.66193e-07	103.135	29.7447	0.288405	down
TTYH2	0.000544998	26.8667	2.39832	0.0892674	down
TUBE1	9.42788e-10	254.124	85.4208	0.336138	down
TXNDC5	0.00532651	240.766	151.233	0.628133	down
TXNIP	1.49342e-05	5975.93	2227.2	0.372695	down
TXNRD1	0.000350798	1663.91	852.255	0.512202	down
TYW1	0.000896872	130.851	65.7682	0.502619	down
U2AF1L4	0.00103842	96.8059	44.1602	0.456173	down
UBA6-AS1	7.36336e-06	255.335	119.047	0.466239	down
UBE2H	1.36969e-14	2362.76	929.748	0.393501	down
UBIAD1	0.000344163	196.308	103.202	0.525715	down
UBN2	1.39996e-08	207.007	69.1254	0.333929	down
UBXN1	4.61123e-07	848.815	438.745	0.516891	down
UCN2	0.014053	84.1458	37.9339	0.450811	down
UHRF1BP1	7.20545e-11	382.991	136.333	0.35597	down
ULBP1	6.0582e-18	155.421	18.7169	0.120427	down
ULK1	8.57486e-06	433.964	227.06	0.523224	down
ULK3	0.00506568	270.653	173.297	0.640292	down
UNC5B	3.3994e-14	222.937	50.877	0.228212	down
UPP1	1.26214e-13	3705.69	544.955	0.147059	down
USH1G	0.00914437	16.0302	2.88017	0.179671	down
USP3	4.8732e-05	533.916	302.4	0.566381	down
USP36	0.00307854	414.864	244.876	0.590255	down
UST	5.12488e-08	385.824	166.568	0.43172	down
VASN	1.28133e-05	145.795	59.0235	0.404838	down
VAV2	6.67004e-06	1108.67	627.925	0.566377	down
VEGFA	1.8823e-28	2979.43	763.773	0.256349	down
VGLL3	0.012928	399.068	146.452	0.366985	down
VIMP	0.00122986	514.267	285.628	0.555407	down
VIPR1	0.00274073	29.064	7.68534	0.264428	down
VLDLR	0.016333	215.696	143.534	0.665445	down
VLDLR-AS1	1.81446e-06	31.6233	2.40075	0.0759172	down
VSNL1	0.0488117	22.2476	8.63443	0.388106	down
VWA7	0.04135	21.2738	7.68046	0.361029	down
WARS	1.63764e-07	1696.46	800.714	0.471991	down
WASF2	0.000475672	1664.92	1092.59	0.656241	down
WASL	2.15458e-10	812.26	347.086	0.427309	down
WDR91	4.10192e-08	469.133	210.738	0.449208	down
WDSUB1	0.00322377	88.3161	43.1953	0.489099	down
WEE2-AS1	2.36595e-08	58.8149	7.67315	0.130463	down
WFS1	5.68006e-07	341.866	155.57	0.45506	down
WIPF1	3.90658e-07	55.8185	9.11872	0.163364	down
WIPI1	0.0180186	254.773	161.819	0.635149	down
WNT7B	0.00884409	48.4029	20.6492	0.42661	down
WNT9A	0.035231	17.2411	5.27971	0.306228	down
WTH3DI	0.00859066	138.791	82.0856	0.591431	down
XBP1	7.69709e-07	2136.78	990.536	0.463565	down
XPC	1.57449e-05	946.506	546.261	0.577134	down
XPOT	7.23929e-15	2713.06	1035.09	0.381522	down
XRRA1	0.000498263	106.356	48.0053	0.451363	down
YARS	2.96251e-09	1716.85	827.157	0.481789	down
YIF1A	6.50729e-05	466.812	263.103	0.563618	down
YIPF1	0.000738285	237.27	134.409	0.566483	down
YIPF4	0.00141005	363.739	225.601	0.620229	down
YTHDF1	0.00114269	1054.79	702.814	0.66631	down
ZBTB16	7.50816e-20	107.804	5.27605	0.048941	down
ZBTB21	4.14852e-08	476.599	214.1	0.449225	down
ZBTB24	0.0283813	157.331	103.691	0.659062	down
ZBTB7A	0.0012465	888.641	587.604	0.661239	down
ZC3H6	0.000134049	208.43	106.06	0.508853	down
ZC3H8	6.84668e-06	211.676	94.0979	0.444536	down
ZC3HAV1L	0.000126801	23.396	2.39954	0.102562	down
ZCCHC7	0.00042958	363.964	213.116	0.585541	down
ZDHHC1	0.0379965	66.6803	38.406	0.575972	down
ZDHHC24	0.00126889	143.098	75.353	0.526582	down
ZDHHC4	1.82707e-06	206.982	86.393	0.417394	down
ZEB1-AS1	0.0211773	51.9234	25.9155	0.49911	down
ZFAND1	1.9791e-12	1066.66	426.745	0.400076	down
ZFAND2A	2.97323e-07	154.597	49.4387	0.31979	down
ZFAND3	7.54207e-05	1029.95	624.55	0.606386	down
ZFAS1	3.40031e-18	4344.28	1555.36	0.358024	down
ZFHX2	0.00955588	11.0365	0.960058	0.0869897	down
ZFP1	0.00830752	228.618	146.888	0.642503	down
ZFP2	0.0180955	21.2114	6.23611	0.293999	down
ZFP41	0.0341659	142.999	94.5834	0.661428	down
ZFPL1	3.13041e-07	372.329	167.991	0.451189	down
ZFPM1	0.000170867	136.219	62.405	0.458121	down
ZFR	3.36604e-05	1636.01	986.944	0.603264	down
ZFYVE1	0.012932	206.545	134.857	0.652918	down
ZHX2	0.0206542	138.18	87.3799	0.632364	down
ZKSCAN1	0.000138659	1456.04	916.412	0.629387	down
ZKSCAN2	0.0123918	134.434	82.0697	0.610484	down
ZMAT3	0.00609896	1006.22	531.97	0.528682	down
ZMIZ1	1.8753e-07	736.392	365.769	0.496704	down
ZMYND8	4.03309e-12	2291.36	993.651	0.433651	down
ZNF134	0.00103044	223.986	127.668	0.569983	down
ZNF146	0.000452834	1558.7	1018.64	0.65352	down
ZNF185	3.00837e-05	1467.57	879.492	0.599287	down
ZNF202	0.00309083	262.639	162.261	0.61781	down
ZNF204P	0.000288033	432.091	256.317	0.593201	down
ZNF213	0.0373298	167.58	111.39	0.664695	down
ZNF22	8.39548e-06	385.749	196.781	0.510128	down
ZNF227	0.000566106	185.559	97.921	0.527708	down
ZNF252P	0.0059626	286.16	185.29	0.647506	down
ZNF275	0.016332	166.757	107.047	0.641935	down
ZNF277	1.85109e-08	247.557	92.1461	0.372222	down
ZNF282	2.07691e-05	372.602	196.34	0.526942	down
ZNF30	0.0184127	69.2269	37.4301	0.540687	down
ZNF319	4.51298e-07	211.801	84.0105	0.396648	down
ZNF333	0.0113534	58.6276	28.326	0.483151	down
ZNF358	0.000704396	402.64	246.24	0.611563	down
ZNF385C	3.52111e-05	33.1465	4.80029	0.144821	down
ZNF398	0.000374196	134.347	63.8396	0.475184	down
ZNF408	0.0056815	152.549	89.7648	0.588432	down
ZNF419	2.155e-05	248.293	120.949	0.487121	down
ZNF425	0.0289418	24.7445	9.1175	0.368466	down
ZNF426	0.0436375	82.2109	50.8855	0.618963	down
ZNF436	0.00279634	318.295	200.128	0.628748	down
ZNF467	5.43987e-07	35.7682	2.87774	0.0804551	down
ZNF473	0.0196165	189.217	124.334	0.657098	down
ZNF48	0.000905914	175.996	92.645	0.526404	down
ZNF497	0.00349517	35.1691	11.0474	0.314121	down
ZNF517	0.030799	66.2431	37.4471	0.565298	down
ZNF555	0.017106	94.8583	51.8309	0.546404	down
ZNF561	0.00252774	557.5	368.652	0.66126	down
ZNF579	0.0238516	166.557	106.597	0.640003	down
ZNF580	6.60919e-05	285.248	149.28	0.523333	down
ZNF581	3.68113e-05	277.17	141.621	0.510954	down
ZNF598	3.98469e-07	1193.59	630.403	0.528157	down
ZNF620	0.04583	22.9716	9.12116	0.397063	down
ZNF621	2.84646e-05	405.262	218.897	0.540137	down
ZNF664	1.85704e-07	1893.33	1006.67	0.531692	down
ZNF674	0.0315352	58.328	31.6746	0.543042	down
ZNF688	0.0420489	81.3747	41.7388	0.51292	down
ZNF696	0.0255703	116.806	69.1339	0.591868	down
ZNF699	0.017112	53.2718	25.9179	0.486522	down
ZNF7	0.00555196	366.498	242.368	0.661307	down
ZNF767P	0.00549852	77.8914	38.3974	0.492961	down
ZNF768	4.54798e-07	906.045	469.424	0.518103	down
ZNF770	6.33855e-05	1054.79	634.714	0.601746	down
ZNF773	0.0075062	91.6618	48.952	0.53405	down
ZNF775	0.0400473	49.1767	26.412	0.537083	down
ZNF777	4.87994e-08	281.59	112.344	0.398962	down
ZNF783	0.00794836	115.32	65.2778	0.566057	down
ZNF784	0.00256783	89.8889	43.6845	0.485983	down
ZNF786	0.00346766	90.126	45.1252	0.500689	down
ZNF800	8.71664e-07	276.659	121.445	0.438972	down
ZNF816	0.010953	88.3034	48.4677	0.548877	down
ZNF846	0.045374	63.5716	36.9701	0.581551	down
ZNF862	0.000169686	123.46	55.2112	0.4472	down
ZNRD1	0.025351	135.808	86.8919	0.639816	down
ZNRD1-AS1	0.0107291	40.4127	16.321	0.403858	down
ZP3	0.00502662	30.8867	5.28215	0.171017	down
ZSCAN25	0.000678295	199.267	107.985	0.541912	down
ZSCAN29	3.19348e-06	420.231	210.733	0.50147	down
ZSCAN31	4.50002e-05	84.6454	29.2726	0.345827	down
ZSCAN32	0.00534059	209.117	129.116	0.617435	down
ZSWIM7	0.0405206	120.539	79.6909	0.661124	down
ZXDA	0.0280218	59.9009	32.642	0.544933	down
ZXDB	3.71525e-13	330.68	97.4526	0.294704	down
ZYX	4.10231e-14	2019.2	800.802	0.396594	down
*: confirmed by RT-rtPCR in three biological replicates
